# Supplementary material for: Meta-Analysis and Advancement of Brucellosis Vaccinology
Source: PLoS One. 2016 Nov 15;11(11):e0166582. doi: 10.1371/journal.pone.0166582 (PMC5112997; doi:10.1371/journal.pone.0166582)
Supplement: S2 Table — (XLSX) [file pone.0166582.s008.xlsx]

## Sheet: Resultados
ID	strainmouse	strainmousecod	route	ninject	adjuvante	adjuvantedico	specieschalenge	speciecod	strainchalenge	strainchalcod	rotadesafio	rotadesafiocod	log10desafio	tempodia	logcfu	sdlogcfu	protectionunits	tipo	tipocod	controle	n	erropad	liminfpu	limsuppu	variancia	varcod	idartigo	titulo	ano	autor	journal
1	BALB/C	0	IP	1	without	0	B. abortus	0	544	0	IP	2	7.30103	28	4.13	0.18	2.17	atenuada	0	0	5	0.130614	1.8688	2.4712	igual	0	1	SUBCUTANEOUS IMMUNIZATION WITH	2015	ABKAR	APMIS
2	BALB/C	0	IP	1	without	0	B. melitensis	2	16 M	20	IP	2	7.30103	28	4.19	0.23	1.95	atenuada	0	0	5	0.151921	1.59967	2.30033	igual	0	1	SUBCUTANEOUS IMMUNIZATION WITH	2015	ABKAR	APMIS
3	BALB/C	0	IP	2	CFA	1	B. abortus	0	544	0	IP	2	7.30103	28	4.47	0.17	1.83	subunidade	4	0	5	0.127906	1.53505	2.12495	igual	0	1	SUBCUTANEOUS IMMUNIZATION WITH	2015	ABKAR	APMIS
4	BALB/C	0	SC	2	CFA	1	B. abortus	0	544	0	IP	2	7.30103	28	4.15	0.29	2.21	subunidade	4	0	5	0.189842	1.77222	2.64778	igual	0	1	SUBCUTANEOUS IMMUNIZATION WITH	2015	ABKAR	APMIS
5	BALB/C	0	IP	2	CFA	1	B. melitensis	2	16 M	20	IP	2	7.30103	28	4.43	0.19	1.71	subunidade	4	0	5	0.140428	1.38617	2.03383	igual	0	1	SUBCUTANEOUS IMMUNIZATION WITH	2015	ABKAR	APMIS
6	BALB/C	0	SC	2	CFA	1	B. melitensis	2	16 M	20	IP	2	7.30103	28	4.24	0.26	1.88	subunidade	4	0	5	0.138924	1.55964	2.20036	igual	0	1	SUBCUTANEOUS IMMUNIZATION WITH	2015	ABKAR	APMIS
7	BALB/C	0	IP	1	without	0	B. melitensis	2	16 M	20	IP	2	5.30103	14	4.36	1.16	1.94	mutante	3	0	5	0.526422	0.510178	3.36982	diferente	1	2	PROTECTIVE PROPERTIES OF RIFAM	2005	ADONE	INFECTION AND IMMUNITY
8	BALB/C	0	IP	1	without	0	B. melitensis	2	16 M	20	IP	2	5.30103	14	5.28	0.66	1.02	mutante	3	0	5	0.308415	0.213303	1.8267	diferente	1	2	PROTECTIVE PROPERTIES OF RIFAM	2005	ADONE	INFECTION AND IMMUNITY
9	BALB/C	0	IP	1	without	0	B. melitensis	2	16 M	20	IP	2	5.30103	14	3.7	1.37	2.6	mutante	3	0	5	0.619177	0.908243	4.29176	diferente	1	2	PROTECTIVE PROPERTIES OF RIFAM	2005	ADONE	INFECTION AND IMMUNITY
10	BALB/C	0	IP	1	without	0	B. melitensis	2	16 M	20	IP	2	5.30103	14	4.43	1.29	1.87	mutante	3	0	5	0.583798	0.278006	3.46199	diferente	1	2	PROTECTIVE PROPERTIES OF RIFAM	2005	ADONE	INFECTION AND IMMUNITY
11	BALB/C	0	IP	1	without	0	B. melitensis	2	16 M	20	IP	2	5.30103	14	3.47	1.07	2.83	mutante	3	0	5	0.486806	1.51248	4.14752	diferente	1	2	PROTECTIVE PROPERTIES OF RIFAM	2005	ADONE	INFECTION AND IMMUNITY
12	BALB/C	0	IP	1	without	0	B. melitensis	2	16 M	20	IP	2	5.30103	14	5.2	0.72	1.1	mutante	3	0	5	0.334186	0.218853	1.98115	diferente	1	2	PROTECTIVE PROPERTIES OF RIFAM	2005	ADONE	INFECTION AND IMMUNITY
13	BALB/C	0	IP	1	without	0	B. melitensis	2	16 M	20	IP	2	5.30103	14	5.17	0.33	1.13	atenuada	0	1	5	0.172569	0.732056	1.52794	igual	0	2	PROTECTIVE PROPERTIES OF RIFAM	2005	ADONE	INFECTION AND IMMUNITY
14	BALB/C	0	SC	1	without	0	B. melitensis	2	16 M	20	IP	2	5.30103	14	3.8	0.17	2.5	atenuada	0	1	5	0.117388	2.2293	2.7707	igual	0	2	PROTECTIVE PROPERTIES OF RIFAM	2005	ADONE	INFECTION AND IMMUNITY
15	BALB/C	0	IP	1	without	0	B. melitensis	2	16 M	20	IP	2	5.30103	14	4.3	0.2	2.4	atenuada	0	0	14	0.0597614	2.27497	2.52503	diferente	1	3	EVALUATION OF BRUCELLA MELITEN	2008	ADONE	VACCINE
16	BALB/C	0	IP	1	without	0	B. ovis	3	63/290	31	IP	2	8.30103	14	2.9	0.1	3	atenuada	0	0	14	0.0845154	2.8207	3.1793	diferente	1	3	EVALUATION OF BRUCELLA MELITEN	2008	ADONE	VACCINE
17	BALB/C	0	SC	1	without	0	B. melitensis	2	16 M	20	IP	2	5.30103	14	4.3	0.5	2.4	atenuada	0	1	14	0.136277	2.10779	2.69221	diferente	1	3	EVALUATION OF BRUCELLA MELITEN	2008	ADONE	VACCINE
18	BALB/C	0	SC	1	without	0	B. ovis	3	63/290	31	IP	2	8.30103	14	2.3	0.2	3.6	atenuada	0	1	14	0.0963624	3.40192	3.79808	igual	0	3	EVALUATION OF BRUCELLA MELITEN	2008	ADONE	VACCINE
19	CD1	2	SC	1	without	0	B. abortus	0	2308	1	IP	2	5.60206	14	4.12	0.56	1.91	atenuada	0	0	10	0.188043	1.49728	2.32272	diferente	1	4	B. MELITENSIS ROUGH STRAIN B11	2011	ADONE	VACCINE
20	CD1	2	SC	1	without	0	B. suis	4	1330	40	IP	2	5.30103	14	5.11	0.16	0.92	atenuada	0	0	8	0.0870776	0.735404	1.1046	igual	0	4	B. MELITENSIS ROUGH STRAIN B11	2011	ADONE	VACCINE
21	CD1	2	SC	1	without	0	B. suis	4	1330	40	IP	2	5.30103	14	4.86	0.65	1.17	atenuada	0	0	10	0.215058	0.694975	1.64502	diferente	1	4	B. MELITENSIS ROUGH STRAIN B11	2011	ADONE	VACCINE
22	CD1	2	SC	2	without	0	B. suis	4	1330	40	IP	2	5.30103	14	2.73	0.53	3.3	atenuada	0	0	10	0.179137	2.90785	3.69215	diferente	1	4	B. MELITENSIS ROUGH STRAIN B11	2011	ADONE	VACCINE
23	BALB/C	0	IM	3	without	0	B. melitensis	2	16 M	20	IP	2	5.47712	28	4.42	0.35	1.25	dna	1	0	5	0.2445	0.686183	1.81382	igual	0	5	EVALUATION OF THE IMMUNOGENICI	2013	AL-MARIRI	J INFECT DEV CTRIES
24	BALB/C	0	IM	3	without	0	B. melitensis	2	16 M	20	IP	2	5.47712	56	4.12	0.17	1.14	dna	1	0	5	0.0957079	0.919297	1.3607	igual	0	5	EVALUATION OF THE IMMUNOGENICI	2013	AL-MARIRI	J INFECT DEV CTRIES
25	BALB/C	0	IP	1	without	0	B. melitensis	2	16 M	20	IP	2	5.47712	28	3.88	0.31	1.79	atenuada	0	1	5	0.233452	1.25166	2.32834	igual	0	5	EVALUATION OF THE IMMUNOGENICI	2013	AL-MARIRI	J INFECT DEV CTRIES
26	BALB/C	0	IP	1	without	0	B. melitensis	2	16 M	20	IP	2	5.47712	56	2.09	0.18	3.17	atenuada	0	1	5	0.0992975	2.94102	3.39898	igual	0	5	EVALUATION OF THE IMMUNOGENICI	2013	AL-MARIRI	J INFECT DEV CTRIES
27	BALB/C	0	IM	3	without	0	B. abortus	0	544	0	IP	2	4.69897	28	4.8	0.15	0.15	dna	1	0	4	0.0776209	-0.0399314	0.339931	igual	0	6	INDUCTION OF IMMUNE RESPONSE I	2001	AL-MARIRI	INFECTION AND IMMUNITY
28	BALB/C	0	IM	3	without	0	B. abortus	0	544	0	IP	2	4.69897	56	4.4	0.15	0.73	dna	1	0	4	0.137295	0.394051	1.06595	igual	0	6	INDUCTION OF IMMUNE RESPONSE I	2001	AL-MARIRI	INFECTION AND IMMUNITY
29	BALB/C	0	IM	3	without	0	B. abortus	0	544	0	IP	2	4.69897	28	4.98	0.61	-0.03	dna	1	0	4	0.305655	-0.998055	0.938056	diferente	1	6	INDUCTION OF IMMUNE RESPONSE I	2001	AL-MARIRI	INFECTION AND IMMUNITY
30	BALB/C	0	IM	3	without	0	B. abortus	0	544	0	IP	2	4.69897	56	5	0.28	0.13	dna	1	0	4	0.181177	-0.313323	0.573323	igual	0	6	INDUCTION OF IMMUNE RESPONSE I	2001	AL-MARIRI	INFECTION AND IMMUNITY
31	BALB/C	0	IP	1	without	0	B. abortus	0	544	0	IP	2	4.69897	28	2.95	0.18	2	atenuada	0	1	4	0.0921954	1.72093	2.27907	diferente	1	6	INDUCTION OF IMMUNE RESPONSE I	2001	AL-MARIRI	INFECTION AND IMMUNITY
32	BALB/C	0	IP	1	without	0	B. abortus	0	544	0	IP	2	4.69897	56	2.05	0.28	3.08	atenuada	0	1	4	0.181177	2.63668	3.52332	igual	0	6	INDUCTION OF IMMUNE RESPONSE I	2001	AL-MARIRI	INFECTION AND IMMUNITY
33	BALB/C	0	IM	3	without	0	B. abortus	0	544	0	IP	2	4.69897	30	4.25	0.32	0.5	subunidade	4	0	4	0.17088	0.0818715	0.918129	igual	0	7	PROTECTION OF BALB/C MICE AGAI	2001	AL-MARIRI	INFECTION AND IMMUNITY
34	BALB/C	0	IM	3	without	0	B. abortus	0	544	0	IP	2	4.69897	56	4.34	0.41	-0.12	subunidade	4	0	4	0.355141	-0.988998	0.748998	igual	0	7	PROTECTION OF BALB/C MICE AGAI	2001	AL-MARIRI	INFECTION AND IMMUNITY
35	BALB/C	0	IM	3	without	0	B. abortus	0	544	0	IP	2	4.69897	30	4.7	0.25	0.05	subunidade	4	0	4	0.138654	-0.289275	0.389275	igual	0	7	PROTECTION OF BALB/C MICE AGAI	2001	AL-MARIRI	INFECTION AND IMMUNITY
36	BALB/C	0	IM	3	without	0	B. abortus	0	544	0	IP	2	4.69897	56	4.82	0.32	-0.6	subunidade	4	0	4	0.33121	-1.41044	0.210441	igual	0	7	PROTECTION OF BALB/C MICE AGAI	2001	AL-MARIRI	INFECTION AND IMMUNITY
37	BALB/C	0	IM	3	CpG ODN	1	B. abortus	0	544	0	IP	2	4.69897	30	2.27	0.4	2.48	subunidade	4	0	4	0.208806	1.96907	2.99093	igual	0	7	PROTECTION OF BALB/C MICE AGAI	2001	AL-MARIRI	INFECTION AND IMMUNITY
38	BALB/C	0	IM	3	CpG ODN	1	B. abortus	0	544	0	IP	2	4.69897	56	3.01	0.5	1.21	subunidade	4	0	4	0.382884	0.273117	2.14688	igual	0	7	PROTECTION OF BALB/C MICE AGAI	2001	AL-MARIRI	INFECTION AND IMMUNITY
39	BALB/C	0	IM	3	non-CpG	1	B. abortus	0	544	0	IP	2	4.69897	30	4.65	0.62	0.1	subunidade	4	0	4	0.315753	-0.67262	0.87262	diferente	1	7	PROTECTION OF BALB/C MICE AGAI	2001	AL-MARIRI	INFECTION AND IMMUNITY
40	BALB/C	0	IM	3	non-CpG	1	B. abortus	0	544	0	IP	2	4.69897	56	4.2	0.41	0.02	subunidade	4	0	4	0.355141	-0.848998	0.888998	igual	0	7	PROTECTION OF BALB/C MICE AGAI	2001	AL-MARIRI	INFECTION AND IMMUNITY
41	BALB/C	0	IM	3	CpG ODN	1	B. abortus	0	544	0	IP	2	4.69897	30	4.48	0.31	0.27	subunidade	4	0	4	0.166208	-0.136696	0.676696	igual	0	7	PROTECTION OF BALB/C MICE AGAI	2001	AL-MARIRI	INFECTION AND IMMUNITY
42	BALB/C	0	IM	3	CpG ODN	1	B. abortus	0	544	0	IP	2	4.69897	56	4.96	0.17	-0.74	subunidade	4	0	4	0.104043	-0.464585	0.0445847	igual	0	7	PROTECTION OF BALB/C MICE AGAI	2001	AL-MARIRI	INFECTION AND IMMUNITY
43	BALB/C	0	IM	3	non-CpG	1	B. abortus	0	544	0	IP	2	4.69897	30	4.82	0.14	-0.07	subunidade	4	0	4	0.0921954	-0.295594	0.155594	igual	0	7	PROTECTION OF BALB/C MICE AGAI	2001	AL-MARIRI	INFECTION AND IMMUNITY
44	BALB/C	0	IM	3	non-CpG	1	B. abortus	0	544	0	IP	2	4.69897	56	4.95	0.36	-0.73	subunidade	4	0	4	0.341321	-1.56518	0.105182	igual	0	7	PROTECTION OF BALB/C MICE AGAI	2001	AL-MARIRI	INFECTION AND IMMUNITY
45	BALB/C	0	IP	1	without	0	B. abortus	0	544	0	IP	2	4.69897	30	2.3	0.14	2.45	atenuada	0	1	4	0.0921954	2.22441	2.67559	igual	0	7	PROTECTION OF BALB/C MICE AGAI	2001	AL-MARIRI	INFECTION AND IMMUNITY
46	BALB/C	0	IG	2	without	0	B. abortus	0	544	0	IP	2	4.69897	28	3.96	0.12	0.49	vetor	5	0	3	0.102144	0.206404	0.773596	igual	0	8	YERSINIA ENTEROCOLITICA AS A V	2002	AL-MARIRI	INFECTION AND IMMUNITY
47	BALB/C	0	IG	2	without	0	B. abortus	0	544	0	IP	2	4.69897	56	2.95	0.16	0.72	vetor	5	0	3	0.10328	0.43325	1.00675	igual	0	8	YERSINIA ENTEROCOLITICA AS A V	2002	AL-MARIRI	INFECTION AND IMMUNITY
48	BALB/C	0	IG	2	without	0	B. abortus	0	544	0	IP	2	4.69897	28	3.76	0.2	0.69	vetor	5	0	3	0.137719	0.307629	1.07237	igual	0	8	YERSINIA ENTEROCOLITICA AS A V	2002	AL-MARIRI	INFECTION AND IMMUNITY
49	BALB/C	0	IG	2	without	0	B. abortus	0	544	0	IP	2	4.69897	56	2.8	0.11	0.87	vetor	5	0	3	0.0785281	0.651971	1.08803	igual	0	8	YERSINIA ENTEROCOLITICA AS A V	2002	AL-MARIRI	INFECTION AND IMMUNITY
50	BALB/C	0	IG	2	without	0	B. abortus	0	544	0	IP	2	4.69897	28	2.81	0.45	1.64	vetor	5	0	3	0.270432	0.889161	2.39084	igual	0	8	YERSINIA ENTEROCOLITICA AS A V	2002	AL-MARIRI	INFECTION AND IMMUNITY
51	BALB/C	0	IG	2	without	0	B. abortus	0	544	0	IP	2	4.69897	56	2.04	0.1	1.63	vetor	5	0	3	0.0739369	1.42472	1.83528	igual	0	8	YERSINIA ENTEROCOLITICA AS A V	2002	AL-MARIRI	INFECTION AND IMMUNITY
52	BALB/C	0	IG	2	without	0	B. abortus	0	544	0	IP	2	4.69897	28	2.03	0.25	2.22	vetor	5	0	3	0.162686	1.96831	2.87169	igual	0	8	YERSINIA ENTEROCOLITICA AS A V	2002	AL-MARIRI	INFECTION AND IMMUNITY
53	BALB/C	0	IG	2	without	0	B. abortus	0	544	0	IP	2	4.69897	28	4.15	0.07	0.3	vetor	5	0	3	0.0852447	0.0633226	0.536677	igual	0	8	YERSINIA ENTEROCOLITICA AS A V	2002	AL-MARIRI	INFECTION AND IMMUNITY
54	BALB/C	0	IG	2	without	0	B. abortus	0	544	0	IP	2	4.69897	56	3.42	0.04	0.25	vetor	5	0	3	0.0516398	0.106625	0.393375	igual	0	8	YERSINIA ENTEROCOLITICA AS A V	2002	AL-MARIRI	INFECTION AND IMMUNITY
55	BALB/C	0	IG	2	without	0	B. abortus	0	544	0	IP	2	4.69897	28	4.03	0.17	0.42	vetor	5	0	3	0.123558	0.076947	0.763053	igual	0	8	YERSINIA ENTEROCOLITICA AS A V	2002	AL-MARIRI	INFECTION AND IMMUNITY
56	BALB/C	0	IG	2	without	0	B. abortus	0	544	0	IP	2	4.69897	56	3.26	0.03	0.41	vetor	5	0	3	0.0493288	0.273041	0.546959	igual	0	8	YERSINIA ENTEROCOLITICA AS A V	2002	AL-MARIRI	INFECTION AND IMMUNITY
57	BALB/C	0	IG	2	without	0	B. abortus	0	544	0	IP	2	4.69897	28	3.08	0.04	1.37	vetor	5	0	3	0.0785281	1.15197	1.58803	igual	0	8	YERSINIA ENTEROCOLITICA AS A V	2002	AL-MARIRI	INFECTION AND IMMUNITY
58	BALB/C	0	IG	2	without	0	B. abortus	0	544	0	IP	2	4.69897	56	1.97	0.18	1.7	vetor	5	0	3	0.113725	1.38425	2.01575	igual	0	8	YERSINIA ENTEROCOLITICA AS A V	2002	AL-MARIRI	INFECTION AND IMMUNITY
59	BALB/C	0	IG	2	without	0	B. abortus	0	544	0	IP	2	4.69897	28	2.7	0.25	1.75	vetor	5	0	3	0.162686	1.29831	2.20169	igual	0	8	YERSINIA ENTEROCOLITICA AS A V	2002	AL-MARIRI	INFECTION AND IMMUNITY
60	BALB/C	0	IG	2	without	0	B. abortus	0	544	0	IP	2	4.69897	56	1.72	0.14	1.92	vetor	5	0	3	0.0930949	1.69153	2.20847	igual	0	8	YERSINIA ENTEROCOLITICA AS A V	2002	AL-MARIRI	INFECTION AND IMMUNITY
61	BALB/C	0	IG	1	without	0	B. abortus	0	544	0	IP	2	4.69897	28	3.67	0.19	0.78	atenuada	0	1	3	0.132916	0.410966	1.14903	igual	0	8	YERSINIA ENTEROCOLITICA AS A V	2002	AL-MARIRI	INFECTION AND IMMUNITY
62	BALB/C	0	IG	1	without	0	B. abortus	0	544	0	IP	2	4.69897	56	2.77	0.22	0.9	atenuada	0	1	3	0.135154	0.524752	1.27525	igual	0	8	YERSINIA ENTEROCOLITICA AS A V	2002	AL-MARIRI	INFECTION AND IMMUNITY
63	BALB/C	0	IP	1	without	0	B. abortus	0	544	0	IP	2	4.69897	28	2.15	0.15	2.3	atenuada	0	1	3	0.114601	1.98182	2.61818	igual	0	8	YERSINIA ENTEROCOLITICA AS A V	2002	AL-MARIRI	INFECTION AND IMMUNITY
64	BALB/C	0	IP	1	without	0	B. abortus	0	544	0	IP	2	4.69897	28	1.85	0.15	2.6	atenuada	0	1	3	0.114601	2.28182	2.91818	igual	0	8	YERSINIA ENTEROCOLITICA AS A V	2002	AL-MARIRI	INFECTION AND IMMUNITY
65	BALB/C	0	IP	2	without	0	B. melitensis	2	16 M	20	IP	2	4.69897	28	3.92	0.24	1.41	vetor	5	0	5	0.124258	1.12346	1.69654	igual	0	9	EFFICACY EVALUATION OF LIVE ES	2012	AL-MARIRI	BIOLOGICALS
66	BALB/C	0	IP	2	CpG ODN	1	B. melitensis	2	16 M	20	IP	2	4.69897	28	3.1	0.19	2.23	vetor	5	0	5	0.105546	1.98661	2.47339	igual	0	9	EFFICACY EVALUATION OF LIVE ES	2012	AL-MARIRI	BIOLOGICALS
67	BALB/C	0	IP	2	non-CpG ODN	1	B. melitensis	2	16 M	20	IP	2	4.69897	28	3.84	0.31	0.98	vetor	5	0	5	0.152118	1.13921	1.84079	igual	0	9	EFFICACY EVALUATION OF LIVE ES	2012	AL-MARIRI	BIOLOGICALS
68	BALB/C	0	IP	2	without	0	B. melitensis	2	16 M	20	IP	2	4.69897	56	3.72	0.15	1.45	vetor	5	0	5	0.207894	0.970595	1.92941	igual	0	9	EFFICACY EVALUATION OF LIVE ES	2012	AL-MARIRI	BIOLOGICALS
69	BALB/C	0	IP	2	CpG ODN	1	B. melitensis	2	16 M	20	IP	2	4.69897	56	3.45	0.22	1.72	vetor	5	0	5	0.22	1.21268	2.22732	igual	0	9	EFFICACY EVALUATION OF LIVE ES	2012	AL-MARIRI	BIOLOGICALS
70	BALB/C	0	IP	2	non-CpG ODN	1	B. melitensis	2	16 M	20	IP	2	4.69897	56	3.68	0.5	0.9	vetor	5	0	5	0.297859	0.803136	2.17686	igual	0	9	EFFICACY EVALUATION OF LIVE ES	2012	AL-MARIRI	BIOLOGICALS
71	BALB/C	0	IP	2	without	0	B. melitensis	2	16 M	20	IP	2	4.69897	28	2.57	0.4	2.76	atenuada	0	1	5	0.189526	2.32295	3.19705	igual	0	9	EFFICACY EVALUATION OF LIVE ES	2012	AL-MARIRI	BIOLOGICALS
72	BALB/C	0	IP	2	without	0	B. melitensis	2	16 M	20	IP	2	4.69897	56	1.99	0.25	3.18	atenuada	0	1	5	0.226318	2.65811	3.70189	igual	0	9	EFFICACY EVALUATION OF LIVE ES	2012	AL-MARIRI	BIOLOGICALS
73	BALB/C	0	IM	3	without	0	B. melitensis	2	16 M	20	IP	2	5.47712	28	4.3	0.16	1.37	dna	1	0	4	0.200997	0.906499	1.8335	igual	0	10	A DNA VACCINE ENCODING P39 AND	2014	AL-MARIRI	ARCH MED VET
74	BALB/C	0	IM	3	without	0	B. melitensis	2	16 M	20	IP	2	5.47712	56	3.95	0.13	1.31	dna	1	0	4	0.0822192	1.1204	1.4996	igual	0	10	A DNA VACCINE ENCODING P39 AND	2014	AL-MARIRI	ARCH MED VET
75	BALB/C	0	IP	1	without	0	B. melitensis	2	16 M	20	IP	2	5.47712	28	3.88	0.31	1.79	atenuada	0	1	4	0.261008	1.15134	2.42866	diferente	1	10	A DNA VACCINE ENCODING P39 AND	2014	AL-MARIRI	ARCH MED VET
76	BALB/C	0	IP	1	without	0	B. melitensis	2	16 M	20	IP	2	5.47712	56	2.09	0.18	3.17	atenuada	0	1	4	0.111018	2.89835	3.44165	diferente	1	10	A DNA VACCINE ENCODING P39 AND	2014	AL-MARIRI	ARCH MED VET
77	BALB/C/cByJ	0	IP	2	without	0	B. melitensis	2	16 M	20	IP	2	4.69897	28	3.8	0.13	1.2	vetor	5	0	5	0.0791202	1.01755	1.38245	igual	0	11	PROTECTION OF BALB/C MICE AGAI	2010	AL-MARIRI	VACCINE
78	BALB/C/cByJ	0	IP	2	without	0	B. melitensis	2	16 M	20	IP	2	4.69897	56	3.6	0.2	1.6	vetor	5	0	5	0.261725	0.996461	2.20354	igual	0	11	PROTECTION OF BALB/C MICE AGAI	2010	AL-MARIRI	VACCINE
79	BALB/C/cByJ	0	IP	1	without	0	B. melitensis	2	16 M	20	IP	2	4.69897	28	3.04	0.52	1.96	atenuada	0	1	5	0.238663	1.32172	2.59828	diferente	1	11	PROTECTION OF BALB/C MICE AGAI	2010	AL-MARIRI	VACCINE
80	BALB/cByJ	0	SC	2	QS-21 (purified derivative of saponin)	1	B. ovis	3	PA	33	IV	3	3.69897	14	3.1	0.01	4.11	subunidade	4	0	5	0.205767	3.53891	4.68109	diferente	1	12	PROTECTIVE IMMUNITY TO BRUCELL	1994	JIMENEZ DE BAGUES	INFECTION AND IMMUNITY
81	BALB/cByJ	0	SC	2	without	0	B. ovis	3	PA	33	IV	3	3.69897	14	4.52	1.38	2.69	subunidade	4	0	5	0.650538	1.18986	4.19014	igual	0	12	PROTECTIVE IMMUNITY TO BRUCELL	1994	JIMENEZ DE BAGUES	INFECTION AND IMMUNITY
82	BALB/cByJ	0	SC	2	QS-21 (purified derivative of saponin)	1	B. ovis	3	PA	33	IV	3	3.69897	14	3.5	0.65	3.71	subunidade	4	0	5	0.356118	2.88879	4.53121	igual	0	12	PROTECTIVE IMMUNITY TO BRUCELL	1994	JIMENEZ DE BAGUES	INFECTION AND IMMUNITY
83	BALB/cByJ	0	SC	2	without	0	B. ovis	3	PA	33	IV	3	3.69897	14	6.97	1.15	0.24	subunidade	4	0	5	0.553913	-1.03733	1.51733	igual	0	12	PROTECTIVE IMMUNITY TO BRUCELL	1994	JIMENEZ DE BAGUES	INFECTION AND IMMUNITY
84	BALB/cByJ	0	SC	2	QS-21 (purified derivative of saponin)	1	B. ovis	3	PA	33	IV	3	3.69897	14	7.39	0.2	-0.18	subunidade	4	0	5	0.224321	-0.697286	0.337286	igual	0	12	PROTECTIVE IMMUNITY TO BRUCELL	1994	JIMENEZ DE BAGUES	INFECTION AND IMMUNITY
85	BALB/cByJ	0	SC	2	without	0	B. ovis	3	PA	33	IV	3	3.69897	14	6.67	1.34	0.54	subunidade	4	0	5	0.633593	-0.921068	2.00107	igual	0	12	PROTECTIVE IMMUNITY TO BRUCELL	1994	JIMENEZ DE BAGUES	INFECTION AND IMMUNITY
86	BALB/cByJ	0	SC	2	QS-21 (purified derivative of saponin)	1	B. ovis	3	PA	33	IV	3	4.69897	14	4	1.07	4.1	subunidade	4	0	5	0.483198	2.7782	5.4218	diferente	1	12	PROTECTIVE IMMUNITY TO BRUCELL	1994	JIMENEZ DE BAGUES	INFECTION AND IMMUNITY
87	BALB/cByJ	0	SC	2	L-121 (pluronic polyol L-121)	1	B. ovis	3	PA	33	IV	3	4.69897	14	5.28	1.4	2.82	subunidade	4	0	5	0.629683	1.08709	4.55291	diferente	1	12	PROTECTIVE IMMUNITY TO BRUCELL	1994	JIMENEZ DE BAGUES	INFECTION AND IMMUNITY
88	BALB/cByJ	0	SC	2	L-121-tMDP (pluronic polyol L-121+ Acetylmuramyl- L-threonyl-D-isoglutamine)	1	B. ovis	3	PA	33	IV	3	4.69897	14	4.14	2.71	3.96	subunidade	4	0	5	1.2138	0.598019	7.32198	diferente	1	12	PROTECTIVE IMMUNITY TO BRUCELL	1994	JIMENEZ DE BAGUES	INFECTION AND IMMUNITY
89	BALB/cByJ	0	SC	2	Montanide 888	1	B. ovis	3	PA	33	IV	3	4.69897	14	3.63	1.92	4.47	subunidade	4	0	5	0.861267	2.09007	6.84993	diferente	1	12	PROTECTIVE IMMUNITY TO BRUCELL	1994	JIMENEZ DE BAGUES	INFECTION AND IMMUNITY
90	BALB/cByJ	0	SC	2	Montanide 888-tMDP	1	B. ovis	3	PA	33	IV	3	4.69897	14	2.87	1.93	5.23	subunidade	4	0	5	0.865725	2.83763	7.62237	diferente	1	12	PROTECTIVE IMMUNITY TO BRUCELL	1994	JIMENEZ DE BAGUES	INFECTION AND IMMUNITY
91	BALB/cByJ	0	SC	2	without	0	B. ovis	3	PA	33	IV	3	4.69897	14	6.42	0.88	1.68	subunidade	4	0	5	0.399224	0.595156	2.76484	diferente	1	12	PROTECTIVE IMMUNITY TO BRUCELL	1994	JIMENEZ DE BAGUES	INFECTION AND IMMUNITY
92	BALB/cByJ	0	SC	2	QS-21 (purified derivative of saponin)	1	B. ovis	3	PA	33	IV	3	3.69897	14	2.65	1.14	4.69	subunidade	4	0	5	0.511781	2.61752	5.44248	diferente	1	12	PROTECTIVE IMMUNITY TO BRUCELL	1994	JIMENEZ DE BAGUES	INFECTION AND IMMUNITY
93	BALB/cByJ	0	SC	2	QS-21 (purified derivative of saponin)	1	B. melitensis	2	16 M	20	IV	3	4.69897	14	6.64	0.3	0.04	subunidade	4	0	5	0.141421	-0.286118	0.366118	igual	0	12	PROTECTIVE IMMUNITY TO BRUCELL	1994	JIMENEZ DE BAGUES	INFECTION AND IMMUNITY
94	BALB/cByJ	0	SC	2	QS-21 (purified derivative of saponin)	1	B. ovis	3	PA	33	IV	3	4.76343	14	5.66	1.27	2.54	subunidade	4	0	5	0.571909	0.968977	4.11102	diferente	1	12	PROTECTIVE IMMUNITY TO BRUCELL	1994	JIMENEZ DE BAGUES	INFECTION AND IMMUNITY
95	BALB/cByJ	0	SC	2	QS-21 (purified derivative of saponin)	1	B. ovis	3	PA	33	IV	3	4.76343	14	5.63	1.44	2.57	subunidade	4	0	5	0.647472	0.787287	4.35271	diferente	1	12	PROTECTIVE IMMUNITY TO BRUCELL	1994	JIMENEZ DE BAGUES	INFECTION AND IMMUNITY
96	BALB/cByJ	0	SC	1	without	0	B. ovis	3	PA	33	IV	3	4.69897	14	7.08	0.31	1.02	atenuada	0	1	5	0.154013	0.664845	1.37515	igual	0	12	PROTECTIVE IMMUNITY TO BRUCELL	1994	JIMENEZ DE BAGUES	INFECTION AND IMMUNITY
97	BALB/cByJ	0	SC	1	without	0	B. ovis	3	PA	33	IV	3	3.69897	14	5.57	0.82	1.77	atenuada	0	1	5	0.370621	0.757439	2.78256	diferente	1	12	PROTECTIVE IMMUNITY TO BRUCELL	1994	JIMENEZ DE BAGUES	INFECTION AND IMMUNITY
98	BALB/cByJ	0	SC	1	without	0	B. melitensis	2	16 M	20	IV	3	4.69897	14	3.78	0.73	2.9	atenuada	0	1	5	0.329515	1.99802	3.80198	diferente	1	12	PROTECTIVE IMMUNITY TO BRUCELL	1994	JIMENEZ DE BAGUES	INFECTION AND IMMUNITY
99	BALB/C	0	IN (nasal)	2	without	0	B. melitensis	2	16 M	20	IN	1	4	56	2.35	0.63	1.22	subunidade	4	0	20	0.229456	0.755491	1.68451	igual	0	13	COMPARISON OF PROTECTIVE EFFIC	2006	BHATTACHARJEE	INFECTION AND IMMUNITY
100	BALB/C	0	SC	2	without	0	B. melitensis	2	16 M	20	IN	1	4	56	2.31	1.08	1.26	subunidade	4	0	20	0.301869	0.648898	1.8711	igual	0	13	COMPARISON OF PROTECTIVE EFFIC	2006	BHATTACHARJEE	INFECTION AND IMMUNITY
101	BALB/C	0	IN (nasal)	2	GBOMP (meningococcal group B outer membrane protein)	1	B. melitensis	2	16 M	20	IN	1	4	56	2.23	1.27	1.34	subunidade	4	0	20	0.336823	0.658137	2.02186	igual	0	13	COMPARISON OF PROTECTIVE EFFIC	2006	BHATTACHARJEE	INFECTION AND IMMUNITY
102	BALB/C	0	SC	2	GBOMP (meningococcal group B outer membrane protein)	1	B. melitensis	2	16 M	20	IN	1	4	56	1.65	0.86	1.92	subunidade	4	0	20	0.264168	1.38522	2.45478	igual	0	13	COMPARISON OF PROTECTIVE EFFIC	2006	BHATTACHARJEE	INFECTION AND IMMUNITY
103	Swiss outbred CD-1	2	NC	1	without	0	B. abortus	0	544	0	IP	2	5.30103	14	1.35	0.53	3.27	atenuada	0	0	8	0.196787	2.82016	3.71983	diferente	1	14	BRUCELLA SUIS S2, BRUCELLA MEL	1990	BOSSERAY	VACCINE
104	Swiss outbred CD-1	2	NC	1	without	0	B. abortus	0	544	0	IP	2	5.30103	14	1.75	0.67	2.87	atenuada	0	0	8	0.244387	2.30517	3.43483	diferente	1	14	BRUCELLA SUIS S2, BRUCELLA MEL	1990	BOSSERAY	VACCINE
105	Swiss outbred CD-1	2	NC	1	without	0	B. abortus	0	544	0	IP	2	5.25527	14	2.38	0.78	2.61	atenuada	0	0	8	0.296753	1.94045	3.27955	diferente	1	14	BRUCELLA SUIS S2, BRUCELLA MEL	1990	BOSSERAY	VACCINE
106	Swiss outbred CD-1	2	NC	1	without	0	B. melitensis	2	H38	22	IP	2	4	14	2.61	1.27	2.51	atenuada	0	0	8	0.476367	1.42729	3.59271	diferente	1	14	BRUCELLA SUIS S2, BRUCELLA MEL	1990	BOSSERAY	VACCINE
107	Swiss outbred CD-1	2	NC	1	without	0	B. suis	4	1330	40	IP	2	4.47712	14	1.78	0.72	3.11	atenuada	0	0	8	0.291204	2.48543	3.73457	igual	0	14	BRUCELLA SUIS S2, BRUCELLA MEL	1990	BOSSERAY	VACCINE
108	Swiss outbred CD-1	2	NC	1	without	0	B. abortus	0	544	1	IP	2	4.38021	14	2	0.72	2.54	atenuada	0	0	8	0.283042	1.93294	3.14706	igual	0	14	BRUCELLA SUIS S2, BRUCELLA MEL	1990	BOSSERAY	VACCINE
109	Swiss outbred CD-1	2	NC	1	without	0	B. melitensis	2	H38	22	IP	2	4.07918	14	2.46	1.11	2.69	atenuada	0	0	8	0.411491	1.74851	3.63149	diferente	1	14	BRUCELLA SUIS S2, BRUCELLA MEL	1990	BOSSERAY	VACCINE
110	Swiss outbred CD-1	2	NC	1	without	0	B. suis	4	1330	40	IP	2	4.60206	14	1.93	0.6	2.86	atenuada	0	0	8	0.271662	2.27734	3.44266	igual	0	14	BRUCELLA SUIS S2, BRUCELLA MEL	1990	BOSSERAY	VACCINE
111	Swiss outbred CD-1	2	NC	1	without	0	B. abortus	0	544	0	IP	2	5.25527	14	2.05	0.94	2.94	atenuada	0	0	8	0.349946	2.14128	3.73872	diferente	1	14	BRUCELLA SUIS S2, BRUCELLA MEL	1990	BOSSERAY	VACCINE
112	Swiss outbred CD-1	2	NC	1	without	0	B. melitensis	2	H38	22	IP	2	4	14	1.92	0.73	3.2	atenuada	0	0	8	0.303191	2.54972	3.85028	igual	0	14	BRUCELLA SUIS S2, BRUCELLA MEL	1990	BOSSERAY	VACCINE
113	Swiss outbred CD-1	2	NC	1	without	0	B. suis	4	1330	40	IP	2	4.47712	14	2.29	1.22	2.6	atenuada	0	0	8	0.453927	1.56362	3.63638	diferente	1	14	BRUCELLA SUIS S2, BRUCELLA MEL	1990	BOSSERAY	VACCINE
114	Swiss outbred CD-1	2	NC	1	without	0	B. abortus	0	544	1	IP	2	4.38021	14	2. 26	0.8	2.28	atenuada	0	0	8	0.308727	1.58805	2.97195	diferente	1	14	BRUCELLA SUIS S2, BRUCELLA MEL	1990	BOSSERAY	VACCINE
115	Swiss outbred CD-1	2	NC	1	without	0	B. melitensis	2	H38	22	IP	2	4.07918	14	2	0.76	3.15	atenuada	0	0	8	0.295825	2.51552	3.78448	igual	0	14	BRUCELLA SUIS S2, BRUCELLA MEL	1990	BOSSERAY	VACCINE
116	Swiss outbred CD-1	2	NC	1	without	0	B. suis	4	1330	40	IP	2	4.60206	14	1.76	1.04	3.03	atenuada	0	0	8	0.404969	2.16143	3.89857	igual	0	14	BRUCELLA SUIS S2, BRUCELLA MEL	1990	BOSSERAY	VACCINE
117	Swiss outbred CD-1	2	NC	1	without	0	B. abortus	0	544	1	IP	2	5.30103	14	2.12	0.46	2.5	atenuada	0	0	8	0.173385	2.10695	2.89305	diferente	1	14	BRUCELLA SUIS S2, BRUCELLA MEL	1990	BOSSERAY	VACCINE
118	Swiss outbred CD-1	2	NC	1	without	0	B. abortus	0	544	1	IP	2	5.30103	14	1.94	0.44	2.68	atenuada	0	0	8	0.166771	2.30302	3.05698	diferente	1	14	BRUCELLA SUIS S2, BRUCELLA MEL	1990	BOSSERAY	VACCINE
119	Swiss outbred CD-1	2	NC	1	without	0	B. abortus	0	544	1	IP	2	5.30103	14	1.47	0.47	3.15	atenuada	0	0	8	0.176706	2.74888	3.55112	diferente	1	14	BRUCELLA SUIS S2, BRUCELLA MEL	1990	BOSSERAY	VACCINE
120	Swiss outbred CD-1	2	NC	1	without	0	B. abortus	0	544	1	IP	2	5.25527	14	1.85	0.48	3.14	atenuada	0	0	8	0.202021	2.70671	3.57329	igual	0	14	BRUCELLA SUIS S2, BRUCELLA MEL	1990	BOSSERAY	VACCINE
121	Swiss outbred CD-1	2	NC	1	without	0	B. abortus	0	544	1	IP	2	4.38021	14	1.93	0.53	2.61	atenuada	0	0	8	0.224555	2.12838	3.09162	igual	0	14	BRUCELLA SUIS S2, BRUCELLA MEL	1990	BOSSERAY	VACCINE
122	Swiss outbred CD-1	2	NC	1	without	0	B. suis	4	1330	40	IP	2	4.47712	14	1.82	0.71	3.07	atenuada	0	0	8	0.288119	2.45205	3.68795	igual	0	14	BRUCELLA SUIS S2, BRUCELLA MEL	1990	BOSSERAY	VACCINE
123	Swiss outbred CD-1	2	NC	1	without	0	B. suis	4	1330	40	IP	2	4.60206	14	2.11	1.11	2.68	atenuada	0	0	8	0.427566	1.72091	3.63909	diferente	1	14	BRUCELLA SUIS S2, BRUCELLA MEL	1990	BOSSERAY	VACCINE
124	Swiss outbred CD-1	2	NC	1	without	0	B. melitensis	2	H38	22	IP	2	4	14	1.97	1.24	3.15	atenuada	0	0	8	0.466382	2.09153	4.20847	diferente	1	14	BRUCELLA SUIS S2, BRUCELLA MEL	1990	BOSSERAY	VACCINE
125	Swiss outbred CD-1	2	NC	1	without	0	B. melitensis	2	H38	22	IP	2	4.07918	14	3.29	0.98	1.86	atenuada	0	0	8	0.367916	1.02418	2.69582	diferente	1	14	BRUCELLA SUIS S2, BRUCELLA MEL	1990	BOSSERAY	VACCINE
126	BALB/C	0	IP	1	without	0	B. abortus	0	2308	1	IP	2	9	7	6.79	0.03	1.81	mutante	3	0	5	0.0223607	1.75844	1.86156	igual	0	15	BRUCELLA ABORTUS CYCLIC B-1,2-	2001	BRIONES	INFECTION AND IMMUNITY
127	BALB/C	0	IP	1	without	0	B. abortus	0	2308	1	IP	2	7	7	2.99	0.56	3.28	mutante	3	0	5	0.254401	2.59004	3.96996	diferente	1	15	BRUCELLA ABORTUS CYCLIC B-1,2-	2001	BRIONES	INFECTION AND IMMUNITY
128	BALB/C	0	IP	1	without	0	B. abortus	0	2308	1	IP	2	9	7	6.44	0.03	2.16	atenuada	0	1	5	0.0223607	2.10844	2.21156	igual	0	15	BRUCELLA ABORTUS CYCLIC B-1,2-	2001	BRIONES	INFECTION AND IMMUNITY
129	BALB/C	0	IP	1	without	0	B. abortus	0	2308	1	IP	2	7	7	3.52	0.01	2.75	atenuada	0	1	5	0.0449444	2.62617	2.87383	diferente	1	15	BRUCELLA ABORTUS CYCLIC B-1,2-	2001	BRIONES	INFECTION AND IMMUNITY
130	BALB/C	0	IP	2	without	0	B. abortus	0	2308	1	IP	2	4	14	5.87	0.38	1.09	vetor	5	0	6	0.243584	0.54726	1.63274	igual	0	16	VACCINATION WITH RECOMBINANT S	2009	CABRERA	IMMUNOBIOLOGY
131	BALB/C	0	IP	1	without	0	B. abortus	0	2308	1	IP	2	4	14	5.04	0.51	1.92	atenuada	0	1	6	0.280387	1.29526	2.54474	igual	0	16	VACCINATION WITH RECOMBINANT S	2009	CABRERA	IMMUNOBIOLOGY
132	BALB/C	0	IP	2	CFA and IFA	1	B. melitensis	2	H38S	24	IP	2	4.0569	28	5.94	0.14	0.24	subunidade	4	0	8	0.0514782	0.121634	0.358366	diferente	1	18	IMMUNOGENICITY OF THE BRUCELLA	2002	CASSATARO	VACCINE
133	BALB/C	0	IM	4	without	0	B. melitensis	2	H38S	24	IP	2	4.0569	28	5.86	0.11	0.32	dna	1	0	8	0.0413824	0.226094	0.413906	diferente	1	18	IMMUNOGENICITY OF THE BRUCELLA	2002	CASSATARO	VACCINE
134	BALB/C	0	ID	1	without	0	B. melitensis	2	H38S	24	IP	2	4.0569	28	4.35	0.51	1.83	inativada	2	1	8	0.180866	1.40337	2.25663	diferente	1	18	IMMUNOGENICITY OF THE BRUCELLA	2002	CASSATARO	VACCINE
135	BALB/C	0	IM	4	without	0	B. melitensis	2	H38S	24	IV	3	4.04139	30	4.45	0.6	1.3	dna	1	0	5	0.277705	0.565239	2.03476	diferente	1	19	A DNA VACCINE CODING FOR THE B	2005	CASSATARO	INFECTION AND IMMUNITY
136	BALB/C	0	IM	4	without	0	B. ovis	3	PA76250	34	IV	3	4	30	2.59	0.25	2.24	dna	1	0	5	0.135204	1.92822	2.55178	igual	0	19	A DNA VACCINE CODING FOR THE B	2005	CASSATARO	INFECTION AND IMMUNITY
137	BALB/C	0	SC	1	without	0	B. melitensis	2	H38S	24	IV	3	4.04139	30	3.75	0.57	2	inativada	2	1	5	0.209314	1.51832	2.48168	diferente	1	19	A DNA VACCINE CODING FOR THE B	2005	CASSATARO	INFECTION AND IMMUNITY
138	BALB/C	0	SC	1	without	0	B. ovis	3	PA76250	34	IV	3	4	30	2.22	0.57	2.61	inativada	2	1	5	0.210297	2.12746	3.09254	diferente	1	19	A DNA VACCINE CODING FOR THE B	2005	CASSATARO	INFECTION AND IMMUNITY
139	BALB/C	0	IP	2	IFA	1	B. melitensis	2	H38S	24	IV	3	4	30	4.59	0.67	1.16	subunidade	4	0	8	0.241299	0.597409	1.72259	diferente	1	20	VACCINATION WITH THE RECOMBINA	2005	CASSATARO	INFECTION AND IMMUNITY
140	BALB/C	0	IP	2	IFA	1	B. ovis	3	PA76250	34	IV	3	4	30	2.83	0.3	2	subunidade	4	0	8	0.121912	1.73853	2.26147	igual	0	20	VACCINATION WITH THE RECOMBINA	2005	CASSATARO	INFECTION AND IMMUNITY
141	BALB/C	0	IP	2	IFA	1	B. melitensis	2	H38S	24	IV	3	4	30	4.2	0.4	1.23	subunidade	4	0	8	0.226385	0.744453	1.71555	igual	0	20	VACCINATION WITH THE RECOMBINA	2005	CASSATARO	INFECTION AND IMMUNITY
142	BALB/C	0	IP	2	IFA	1	B. melitensis	2	H38S	24	IV	3	4	30	3.95	0.51	1.15	subunidade	4	0	8	0.224861	0.667721	1.63228	igual	0	20	VACCINATION WITH THE RECOMBINA	2005	CASSATARO	INFECTION AND IMMUNITY
143	BALB/C	0	IP	2	IFA	1	B. ovis	3	PA76250	34	IV	3	4	30	3.92	0.58	0.85	subunidade	4	0	8	0.268445	0.274244	1.42576	igual	0	20	VACCINATION WITH THE RECOMBINA	2005	CASSATARO	INFECTION AND IMMUNITY
144	BALB/C	0	IP	2	IFA	1	B. melitensis	2	H38S	24	IV	3	4	30	3.85	0.5	1.25	subunidade	4	0	8	0.222036	0.77378	1.72622	igual	0	20	VACCINATION WITH THE RECOMBINA	2005	CASSATARO	INFECTION AND IMMUNITY
145	BALB/C	0	IP	2	IFA	1	B. ovis	3	PA76250	34	IV	3	4	30	2.96	0.36	1.81	subunidade	4	0	8	0.214971	1.34893	2.27107	igual	0	20	VACCINATION WITH THE RECOMBINA	2005	CASSATARO	INFECTION AND IMMUNITY
146	BALB/C	0	SC	1	IFA	1	B. melitensis	2	H38S	24	IV	3	4	30	3.1	0.25	2.65	inativada	2	1	8	0.0996243	2.43633	2.86367	igual	0	20	VACCINATION WITH THE RECOMBINA	2005	CASSATARO	INFECTION AND IMMUNITY
147	BALB/C	0	SC	1	IFA	1	B. ovis	3	PA76250	34	IV	3	4	30	2.22	0.57	2.61	inativada	2	1	8	0.210297	2.12746	3.09254	diferente	1	20	VACCINATION WITH THE RECOMBINA	2005	CASSATARO	INFECTION AND IMMUNITY
148	BALB/C	0	SC	1	IFA	1	B. melitensis	2	H38S	24	IV	3	4	30	2.97	0.45	2.13	inativada	2	1	8	0.208237	1.68338	2.57662	igual	0	20	VACCINATION WITH THE RECOMBINA	2005	CASSATARO	INFECTION AND IMMUNITY
149	BALB/C	0	SC	1	IFA	1	B. ovis	3	PA76250	34	IV	3	4	30	2.35	0.49	2.42	inativada	2	1	8	0.245	1.89453	2.94547	igual	0	20	VACCINATION WITH THE RECOMBINA	2005	CASSATARO	INFECTION AND IMMUNITY
150	BALB/C	0	IP	2	IFA	1	B. melitensis	2	H38S	24	IV	3	5	30	4.63	0.7	1.13	subunidade	4	0	5	0.320156	0.269774	1.99023	diferente	1	21	IMPROVED IMMUNOGENICITY OF A V	2007	CASSATARO	CLINICAL AND VACCINE IMMUNOLOGY
151	BALB/C	0	IP	2	IFA	1	B. ovis	3	PA76250	34	IV	3	5	30	6.23	0.46	1.17	subunidade	4	0	5	0.208087	0.602201	1.7378	diferente	1	21	IMPROVED IMMUNOGENICITY OF A V	2007	CASSATARO	CLINICAL AND VACCINE IMMUNOLOGY
152	BALB/C	0	IM	4	without	0	B. melitensis	2	H38S	24	IV	3	5	30	4.73	0.89	1.03	dna	1	0	5	0.403633	-0.06732	2.12732	diferente	1	21	IMPROVED IMMUNOGENICITY OF A V	2007	CASSATARO	CLINICAL AND VACCINE IMMUNOLOGY
153	BALB/C	0	IM	4	without	0	B. ovis	3	PA76250	34	IV	3	5	30	6.19	0.46	1.21	dna	1	0	5	0.208087	0.642201	1.7778	diferente	1	21	IMPROVED IMMUNOGENICITY OF A V	2007	CASSATARO	CLINICAL AND VACCINE IMMUNOLOGY
154	BALB/C	0	SC	1	IFA	1	B. melitensis	2	H38S	24	IV	3	5	30	3.2	0.4	2.56	inativada	2	1	5	0.19105	2.11944	3.00056	igual	0	21	IMPROVED IMMUNOGENICITY OF A V	2007	CASSATARO	CLINICAL AND VACCINE IMMUNOLOGY
155	BALB/C	0	SC	1	IFA	1	B. ovis	3	PA76250	34	IV	3	5	30	5.15	0.24	2.25	inativada	2	1	5	0.111803	1.9565	2.5435	diferente	1	21	IMPROVED IMMUNOGENICITY OF A V	2007	CASSATARO	CLINICAL AND VACCINE IMMUNOLOGY
156	BALB/C	0	IM	4	without	0	B. melitensis	2	H38S	24	IV	3	4	30	3.99	0.84	1.44	dna	1	0	8	0.347437	0.694822	2.18518	igual	0	22	A DNA VACCINE CODING FOR THE C	2007	CASSATARO	VACCINE
157	BALB/C	0	IM	4	without	0	B. melitensis	2	H38S	24	IV	3	4	30	4.21	0.5	1.22	dna	1	0	8	0.252512	0.678415	1.76158	igual	0	22	A DNA VACCINE CODING FOR THE C	2007	CASSATARO	VACCINE
158	BALB/C	0	IM	4	without	0	B. melitensis	2	H38S	24	IV	3	4	30	4.34	0.5	1.09	dna	1	0	8	0.252512	0.548415	1.63159	igual	0	22	A DNA VACCINE CODING FOR THE C	2007	CASSATARO	VACCINE
159	BALB/C	0	IM	4	without	0	B. melitensis	2	H38S	24	IV	3	4	30	3.66	0.46	1.77	dna	1	0	8	0.242822	1.2492	2.2908	igual	0	22	A DNA VACCINE CODING FOR THE C	2007	CASSATARO	VACCINE
160	BALB/C	0	IM	4	without	0	B. ovis	3			IV	3	4	30	2.59	0.25	2.24	dna	1	0	8	0.138067	1.94388	2.53612	igual	0	22	A DNA VACCINE CODING FOR THE C	2007	CASSATARO	VACCINE
161	BALB/C	0	IM	4	without	0	B. ovis	3			IV	3	4	30	2.89	0.48	1.94	dna	1	0	8	0.200125	1.51077	2.36923	igual	0	22	A DNA VACCINE CODING FOR THE C	2007	CASSATARO	VACCINE
162	BALB/C	0	IM	4	without	0	B. ovis	3			IV	3	4	30	2.63	0.21	2.2	dna	1	0	8	0.12947	1.92231	2.47769	igual	0	22	A DNA VACCINE CODING FOR THE C	2007	CASSATARO	VACCINE
163	BALB/C	0	IM	4	without	0	B. ovis	3			IV	3	4	30	1.69	0.37	3.14	dna	1	0	8	0.168412	2.77879	3.50121	igual	0	22	A DNA VACCINE CODING FOR THE C	2007	CASSATARO	VACCINE
164	BALB/C	0	SC	1	without	0	B. ovis	3			IV	3	4	30	2.41	0.37	2.42	atenuada	0	1	8	0.168412	2.05879	2.78121	igual	0	22	A DNA VACCINE CODING FOR THE C	2007	CASSATARO	VACCINE
165	BALB/C	0	SC	1	without	0	B. melitensis	2	H38S	24	IV	3	4	30	3.13	0.5	2.3	atenuada	0	1	8	0.252512	1.75842	2.84158	igual	0	22	A DNA VACCINE CODING FOR THE C	2007	CASSATARO	VACCINE
166	BALB/C	0	IP	2	IFA	1	B. melitensis	2	H38S	24	IV	3	4	30	4.2	0.4	1.22	subunidade	4	0	8	0.226385	0.734453	1.70555	igual	0	23	A RECOMBINANT SUBUNIT VACCINE	2007	CASSATARO	VACCINE
167	BALB/C	0	IP	2	IFA	1	B. melitensis	2	H38S	24	IV	3	4	30	4.74	0.43	0.68	subunidade	4	0	8	0.233158	0.179926	1.18007	igual	0	23	A RECOMBINANT SUBUNIT VACCINE	2007	CASSATARO	VACCINE
168	BALB/C	0	IP	2	IFA	1	B. melitensis	2	H38S	24	IV	3	4	30	4.25	0.36	1.17	subunidade	4	0	8	0.21783	0.702801	1.6372	igual	0	23	A RECOMBINANT SUBUNIT VACCINE	2007	CASSATARO	VACCINE
169	BALB/C	0	IP	2	IFA	1	B. melitensis	2	H38S	24	IV	3	4	30	4.08	0.33	1.34	subunidade	4	0	8	0.211808	0.885718	1.79428	igual	0	23	A RECOMBINANT SUBUNIT VACCINE	2007	CASSATARO	VACCINE
170	BALB/C	0	IP	2	IFA	1	B. ovis	3	PA76250	34	IV	3	4	30	2.84	0.3	1.98	subunidade	4	0	8	0.121912	1.71853	2.24147	igual	0	23	A RECOMBINANT SUBUNIT VACCINE	2007	CASSATARO	VACCINE
171	BALB/C	0	IP	2	IFA	1	B. ovis	3	PA76250	34	IV	3	4	30	3.53	0.17	1.29	subunidade	4	0	8	0.121912	1.02852	1.55147	igual	0	23	A RECOMBINANT SUBUNIT VACCINE	2007	CASSATARO	VACCINE
172	BALB/C	0	IP	2	IFA	1	B. ovis	3	PA76250	34	IV	3	4	30	2.55	0.11	2.27	subunidade	4	0	8	0.0715891	2.11646	2.42354	igual	0	23	A RECOMBINANT SUBUNIT VACCINE	2007	CASSATARO	VACCINE
173	BALB/C	0	IP	2	IFA	1	B. ovis	3	PA76250	34	IV	3	4	30	2.13	0.3	2.69	subunidade	4	0	8	0.121912	2.42853	2.95147	igual	0	23	A RECOMBINANT SUBUNIT VACCINE	2007	CASSATARO	VACCINE
174	BALB/C	0	SC	1	without	0	B. ovis	3	PA76250	34	IV	3	4	30	2.41	0.37	2.41	inativada	2	1	8	0.143962	2.10123	2.71877	igual	0	23	A RECOMBINANT SUBUNIT VACCINE	2007	CASSATARO	VACCINE
175	BALB/C	0	SC	1	without	0	B. melitensis	2	H38S	24	IV	3	4	30	3.13	0.5	2.29	inativada	2	1	8	0.25	1.7538	2.8262	igual	0	23	A RECOMBINANT SUBUNIT VACCINE	2007	CASSATARO	VACCINE
176	BALB/C	0	SC	1	IFA	1	B. ovis	3	PA76250	34	IV	3	4	30	2.35	0.49	2.42	inativada	2	1	8	0.245	1.89453	2.94547	igual	0	23	A RECOMBINANT SUBUNIT VACCINE	2007	CASSATARO	VACCINE
177	BALB/C	0	SC	1	IFA	1	B. melitensis	2	H38S	24	IV	3	4	30	2.97	0.45	2.13	inativada	2	1	8	0.208237	1.68338	2.57662	igual	0	23	A RECOMBINANT SUBUNIT VACCINE	2007	CASSATARO	VACCINE
178	BALB/C	0	IP	1	IFA	1	B. abortus	0	2308	1	IP	2	4	14	4.6	0.45	0.83	subunidade	4	0	5	0.212132	0.340823	1.31918	igual	0	24	IDENTIFICATION AND PARTIAL CHA	2000	CESPEDES	J. MED. MICROBIOL
179	BALB/C	0	IP	1	IFA	1	B. abortus	0	2308	1	IP	2	4	14	3.51	0.88	1.92	subunidade	4	0	5	0.399224	0.835156	3.00484	diferente	1	24	IDENTIFICATION AND PARTIAL CHA	2000	CESPEDES	J. MED. MICROBIOL
180	BALB/C	0	IP	1	without	0	B. abortus	0	2308	1	IP	2	4	14	3.58	0.67	1.85	atenuada	0	1	5	0.307051	1.0272	2.6728	diferente	1	24	IDENTIFICATION AND PARTIAL CHA	2000	CESPEDES	J. MED. MICROBIOL
181	BALB/C	0	IG (Oral)	1	IgG	1	B. melitensis	2	16 M	20	IN	1	4.30103	28	0.63	0.41	3.18	mutante	3	0	12	0.124164	2.91215	3.44785	diferente	1	25	PROTECTIVE LIVE ORAL BRUCELLOS	2011	CLAPP	INFECTION AND IMMUNITY
182	BALB/C	0	IG (Oral)	1	anti-IL-17	1	B. melitensis	2	16 M	20	IN	1	4.30103	28	1	0.5	3.07	mutante	3	0	12	0.164038	2.72981	3.41019	igual	0	25	PROTECTIVE LIVE ORAL BRUCELLOS	2011	CLAPP	INFECTION AND IMMUNITY
183	IFN-ȣ -/-	3	IG (Oral)	1	IgG	1	B. melitensis	2	16 M	20	IN	1	4.30103	28	3.6	0.8	1.8	mutante	3	0	12	0.233113	1.28919	2.31081	diferente	1	25	PROTECTIVE LIVE ORAL BRUCELLOS	2011	CLAPP	INFECTION AND IMMUNITY
184	IFN-ȣ -/-	3	IG (Oral)	1	anti-IL-17	1	B. melitensis	2	16 M	20	IN	1	4.30103	28	6	0.07	0.11	mutante	3	0	12	0.0306866	0.0463599	0.17364	igual	0	25	PROTECTIVE LIVE ORAL BRUCELLOS	2011	CLAPP	INFECTION AND IMMUNITY
185	BALB/C	0	IG (Oral)	1	IgG	1	B. melitensis	2	16 M	20	IN	1	4.30103	28	1.58	0.77	2.49	atenuada	0	1	12	0.235549	1.98363	2.99637	diferente	1	25	PROTECTIVE LIVE ORAL BRUCELLOS	2011	CLAPP	INFECTION AND IMMUNITY
186	BALB/C	0	IG (Oral)	1	anti-IL-17	1	B. melitensis	2	16 M	20	IN	1	4.30103	28	3.65	0.23	0.42	atenuada	0	1	12	0.102388	0.20766	0.63234	igual	0	25	PROTECTIVE LIVE ORAL BRUCELLOS	2011	CLAPP	INFECTION AND IMMUNITY
187	IFN-ȣ -/-	3	IG (Oral)	1	IgG	1	B. melitensis	2	16 M	20	IN	1	4.30103	28	5.17	0.02	0.94	atenuada	0	1	12	0.0238048	0.888305	0.991695	diferente	1	25	PROTECTIVE LIVE ORAL BRUCELLOS	2011	CLAPP	INFECTION AND IMMUNITY
188	IFN-ȣ -/-	3	IG (Oral)	1	anti-IL-17	1	B. melitensis	2	16 M	20	IN	1	4.30103	28	5.6	0.08	0.51	atenuada	0	1	12	0.0326599	0.442268	0.577732	igual	0	25	PROTECTIVE LIVE ORAL BRUCELLOS	2011	CLAPP	INFECTION AND IMMUNITY
189	BALB/C	0	SC	2	Quil A	1	B. canis	1	RM6/66	10	IP	2	5.74036	30	4.69	1.09	1.54	subunidade	4	0	10	0.364005	0.739244	2.34076	diferente	1	26	THE VACCINE CANDIDATE BLSOMP31	2013	CLAUSSE	VACCINE
190	BALB/C	0	SC	2	Montanide	1	B. canis	1	RM6/66	10	IP	2	5.74036	30	5.87	0.17	0.36	subunidade	4	0	10	0.128763	0.0810109	0.638989	diferente	1	26	THE VACCINE CANDIDATE BLSOMP31	2013	CLAUSSE	VACCINE
191	BALB/C	0	SC	2	Aluminum hydroxide gel (AH)	1	B. canis	1	RM6/66	10	IP	2	5.74036	30	4.86	1.28	1.57	subunidade	4	0	10	0.421343	0.437141	2.30286	diferente	1	26	THE VACCINE CANDIDATE BLSOMP31	2013	CLAUSSE	VACCINE
192	BALB/C	0	SC	2	IFA	1	B. canis	1	RM6/66	10	IP	2	5.74036	30	2.22	1.2	4.01	subunidade	4	0	10	0.397102	3.13294	4.88706	diferente	1	26	THE VACCINE CANDIDATE BLSOMP31	2013	CLAUSSE	VACCINE
193	BALB/C	0	IM	3	without	0	B. canis	1	RM6/66	10	IP	2	5.74036	30	5.76	0.46	0.47	dna	1	0	10	0.186682	0.0777966	0.862203	igual	0	26	THE VACCINE CANDIDATE BLSOMP31	2013	CLAUSSE	VACCINE
194	BALB/C	0	SC	2	IFA	1	B. canis	1	RM6/66	10	IP	2	5.74036	30	1.85	0.07	4.38	inativada	2	1	10	0.11908	4.11334	4.64666	diferente	1	26	THE VACCINE CANDIDATE BLSOMP31	2013	CLAUSSE	VACCINE
195	BALB/C	0	SC	2	Quil A	1	B. canis	1	RM6/66	10	IP	2	5.74036	30	4.14	0.68	2.04	subunidade	4	0	5	0.308058	1.2012	2.8788	diferente	1	27	EVALUATION OF THE EFFICACY OF	2014	CLAUSSE	CLINICAL AND VACCINE IMMUNOLOGY
196	BALB/C	0	SC	2	Montanide	1	B. canis	1	RM6/66	10	IP	2	5.74036	30	4.63	0.5	1.55	subunidade	4	0	5	0.228954	0.935803	2.1642	diferente	1	27	EVALUATION OF THE EFFICACY OF	2014	CLAUSSE	CLINICAL AND VACCINE IMMUNOLOGY
197	BALB/C	0	SC	2	IFA	1	B. canis	1	RM6/66	10	IP	2	5.74036	30	4.37	0.36	1.81	subunidade	4	0	5	0.168345	1.37003	2.24997	diferente	1	27	EVALUATION OF THE EFFICACY OF	2014	CLAUSSE	CLINICAL AND VACCINE IMMUNOLOGY
198	BALB/C	0	SC	2	HA	1	B. canis	1	RM6/66	10	IP	2	5.74036	30	4.37	0.82	1.81	subunidade	4	0	5	0.37	0.796634	2.82337	diferente	1	27	EVALUATION OF THE EFFICACY OF	2014	CLAUSSE	CLINICAL AND VACCINE IMMUNOLOGY
199	BALB/C	0	IM	3	without	0	B. canis	1	RM6/66	10	IP	2	5.74036	30	5.67	0.66	0.51	dna	1	0	5	0.299232	-0.30385	1.32385	diferente	1	27	EVALUATION OF THE EFFICACY OF	2014	CLAUSSE	CLINICAL AND VACCINE IMMUNOLOGY
200	BALB/C	0	SC	2	IFA	1	B. canis	1	RM6/66	10	IP	2	5.74036	30	2.25	0.58	3.93	inativada	2	1	5	0.264008	3.21597	4.64403	diferente	1	27	EVALUATION OF THE EFFICACY OF	2014	CLAUSSE	CLINICAL AND VACCINE IMMUNOLOGY
201	BALB/C	0	SC	1	without	0	B. melitensis	2	H38	22	IP	2	4	14	2.43	0.89	3.21	mutante	3	0	6	0.387513	2.27429	4.14571	diferente	1	28	DEVELOPMENT AND EVALUATION AS	2004	CLOECKAERT	VACCINE
202	BALB/C	0	SC	1	without	0	B. melitensis	2	H38	22	IP	2	4	14	2.35	1.25	3.29	mutante	3	0	6	0.527794	1.9815	4.5985	diferente	1	28	DEVELOPMENT AND EVALUATION AS	2004	CLOECKAERT	VACCINE
203	BALB/C	0	SC	1	without	0	B. melitensis	2	H38	22	IP	2	4	14	3.27	1.23	2.37	mutante	3	0	6	0.519904	1.08237	3.65763	diferente	1	28	DEVELOPMENT AND EVALUATION AS	2004	CLOECKAERT	VACCINE
204	BALB/C	0	SC	1	without	0	B. ovis	3	PA	33	IP	2	5.69897	21	4.03	1.51	2.44	mutante	3	0	6	0.620349	0.857125	4.02287	diferente	1	28	DEVELOPMENT AND EVALUATION AS	2004	CLOECKAERT	VACCINE
205	BALB/C	0	SC	1	without	0	B. ovis	3	PA	33	IP	2	5.69897	21	2.98	1.57	3.49	mutante	3	0	6	0.644696	1.84411	5.13589	diferente	1	28	DEVELOPMENT AND EVALUATION AS	2004	CLOECKAERT	VACCINE
206	BALB/C	0	SC	1	without	0	B. ovis	3	PA	33	IP	2	5.69897	21	3.84	1.84	2.63	mutante	3	0	6	0.754376	0.700564	4.55944	diferente	1	28	DEVELOPMENT AND EVALUATION AS	2004	CLOECKAERT	VACCINE
207	BALB/C	0	SC	1	without	0	B. ovis	3	PA	33	IP	2	5.69897	21	3.83	0.88	2.64	atenuada	0	1	6	0.365901	1.71871	3.56129	diferente	1	28	DEVELOPMENT AND EVALUATION AS	2004	CLOECKAERT	VACCINE
208	BALB/C	0	SC	1	without	0	B. melitensis	2	H38	22	IP	2	4	14	1.97	1.11	3.67	atenuada	0	1	6	0.472758	2.50731	4.83269	diferente	1	28	DEVELOPMENT AND EVALUATION AS	2004	CLOECKAERT	VACCINE
209	BALB/C	0	IM	4	without	0	B. melitensis	2	16 M	20	IP	2	3.93952	15	2.14	1.3	2.58	dna	1	0	5	0.584739	0.970914	4.18909	diferente	1	29	THE IDENTIFICATION OF TWO PROT	2007	COMMANDER	VACCINE
210	BALB/C	0	IM	4	without	0	B. melitensis	2	16 M	20	IP	2	3.93952	15	2.02	0.54	2.7	dna	1	0	5	0.249479	2.03842	3.36158	diferente	1	29	THE IDENTIFICATION OF TWO PROT	2007	COMMANDER	VACCINE
211	BALB/C	0	IM	4	without	0	B. melitensis	2	16 M	20	IP	2	3.93952	15	3.71	1.2	1.01	dna	1	0	5	0.540296	-0.474557	2.49456	diferente	1	29	THE IDENTIFICATION OF TWO PROT	2007	COMMANDER	VACCINE
212	BALB/C	0	IM	4	without	0	B. melitensis	2	16 M	20	IP	2	3.93952	15	4.76	0.13	-0.04	dna	1	0	5	0.08544	-0.237025	0.157025	igual	0	29	THE IDENTIFICATION OF TWO PROT	2007	COMMANDER	VACCINE
213	BALB/C	0	IM	4	without	0	B. melitensis	2	16 M	20	IP	2	4.60206	15	6.21	0.29	-1.43	dna	1	0	5	0.168345	-1.8182	-1.0418	igual	0	29	THE IDENTIFICATION OF TWO PROT	2007	COMMANDER	VACCINE
214	BALB/C	0		1	without	0	B. melitensis	2	16 M	20	IP	2	3.93952	15	1.1	0.19	3.62	atenuada	0	1	5	0.105546	3.37661	3.86339	igual	0	29	THE IDENTIFICATION OF TWO PROT	2007	COMMANDER	VACCINE
215	BALB/C	0		1	without	0	B. melitensis	2	16 M	20	IP	2	4.60206	15	3.03	1.02	1.75	atenuada	0	1	5	0.468615	0.498374	3.00163	diferente	1	29	THE IDENTIFICATION OF TWO PROT	2007	COMMANDER	VACCINE
216	BALB/C	0	IM	1	without	0	B. melitensis	2	16 M	20	IP	2	4.33445	15	4.45	0.44	0.55	dna	1	0	5	0.19804	0.0055675	1.09443	diferente	1	30	LIPOSOMAL DELIVERY OF P-IALB A	2010	COMMANDER	GENETIC VACCINES AND THERAPY
217	BALB/C	0	IM	1	without	0	B. melitensis	2	16 M	20	IP	2	4.33445	15	4.19	0.42	0.8	dna	1	0	5	0.189156	0.290478	1.32952	diferente	1	30	LIPOSOMAL DELIVERY OF P-IALB A	2010	COMMANDER	GENETIC VACCINES AND THERAPY
218	BALB/C	0	IM	4	without	0	B. melitensis	2	16 M	20	IP	2	4.42488	15	1.4	0.69	3.43	dna	1	0	5	0.334724	2.65813	4.20187	igual	0	30	LIPOSOMAL DELIVERY OF P-IALB A	2010	COMMANDER	GENETIC VACCINES AND THERAPY
219	BALB/C	0	IM	1	Lipoplex	1	B. melitensis	2	16 M	20	IP	2	4.42488	15	4.01	0.14	0.82	dna	1	0	5	0.144014	0.487903	1.1521	igual	0	30	LIPOSOMAL DELIVERY OF P-IALB A	2010	COMMANDER	GENETIC VACCINES AND THERAPY
220	BALB/C	0	IM	4	without	0	B. melitensis	2	16 M	20	IP	2	4.35411	15	1.91	0.93	2.19	dna	1	0	5	0.515228	1.00188	3.37812	igual	0	30	LIPOSOMAL DELIVERY OF P-IALB A	2010	COMMANDER	GENETIC VACCINES AND THERAPY
221	BALB/C	0	IM	1	Lipoplex	1	B. melitensis	2	16 M	20	IP	2	4.35411	15	3.07	1.08	1.03	dna	1	0	5	0.570754	-0.286161	2.34616	igual	0	30	LIPOSOMAL DELIVERY OF P-IALB A	2010	COMMANDER	GENETIC VACCINES AND THERAPY
222	BALB/C	0	SC	1	without	0	B. melitensis	2	16 M	20	IP	2	4.33445	15	2.95	0.35	2.05	atenuada	0	1	5	0.158114	1.61771	2.48229	diferente	1	30	LIPOSOMAL DELIVERY OF P-IALB A	2010	COMMANDER	GENETIC VACCINES AND THERAPY
223	BALB/C	0	SC	1	without	0	B. melitensis	2	16 M	20	IP	2	4.35411	15	1.47	0.82	3.36	atenuada	0	1	5	0.388973	2.46303	4.25697	igual	0	30	LIPOSOMAL DELIVERY OF P-IALB A	2010	COMMANDER	GENETIC VACCINES AND THERAPY
224	BALB/C	0	SC	1	without	0	B. melitensis	2	16 M	20	IP	2	4.35411	15	1.94	0.77	2.16	atenuada	0	1	5	0.459413	1.10059	3.21941	igual	0	30	LIPOSOMAL DELIVERY OF P-IALB A	2010	COMMANDER	GENETIC VACCINES AND THERAPY
225	BALB/C	0	Oral - IG	4	without	0	B. abortus	0	2308	1	IP	2	4	14	4.03	0.93	0.63	inativada	2	0	4	0.603697	-0.847193	2.10719	igual	0	31	ORAL IMMUNIZATION OF MICE WITH	2014	DABRAL	PLOS ONE
226	BALB/C	0	Oral - IG	4	without	0	B. abortus	0	2308	1	IP	2	4	14	2.55	0.21	2.11	inativada	2	0	4	0.399061	1.13353	3.08647	igual	0	31	ORAL IMMUNIZATION OF MICE WITH	2014	DABRAL	PLOS ONE
227	BALB/C	0	Oral - IG	4	without	0	B. abortus	0	2308	1	IP	2	4	14	2.97	0.22	1.69	inativada	2	0	4	0.400406	0.710242	2.66976	igual	0	31	ORAL IMMUNIZATION OF MICE WITH	2014	DABRAL	PLOS ONE
228	BALB/C	0	Oral - IG	3	without	0	B. abortus	0	2308	1	IP	2	4.69897	14	5.27	0.53	1.26	inativada	2	0	4	0.265424	0.418336	2.10166	diferente	1	31	ORAL IMMUNIZATION OF MICE WITH	2014	DABRAL	PLOS ONE
229	BALB/C	0	Oral - IG	3	without	0	B. abortus	0	2308	1	IP	2	4.69897	14	5.18	0.5	1.35	inativada	2	0	4	0.25045	0.556171	2.14383	diferente	1	31	ORAL IMMUNIZATION OF MICE WITH	2014	DABRAL	PLOS ONE
230	BALB/C	0	Oral - IG	3	without	0	B. abortus	0	2308	1	IP	2	4.69897	14	3.92	1.29	2.61	inativada	2	0	4	0.645174	0.558022	4.66198	diferente	1	31	ORAL IMMUNIZATION OF MICE WITH	2014	DABRAL	PLOS ONE
231	BALB/C	0	Oral - IG	3	without	0	B. abortus	0	2308	1	IN	1	6.60206	14	5.23	0.74	-0.13	inativada	2	0	4	0.479505	-1.30331	1.04331	igual	0	31	ORAL IMMUNIZATION OF MICE WITH	2014	DABRAL	PLOS ONE
232	BALB/C	0	Oral - IG	3	without	0	B. abortus	0	2308	1	IN	1	6.60206	14	5.34	0.39	-0.24	inativada	2	0	4	0.362008	-1.1258	0.645802	igual	0	31	ORAL IMMUNIZATION OF MICE WITH	2014	DABRAL	PLOS ONE
233	BALB/C	0	Oral - IG	3	without	0	B. abortus	0	2308	1	IN	1	6.60206	14	3.89	0.31	1.21	inativada	2	0	4	0.342126	0.372849	2.04715	igual	0	31	ORAL IMMUNIZATION OF MICE WITH	2014	DABRAL	PLOS ONE
234	BALB/C	0	IP	2	CFA and IFA	1	B. abortus	0	2308	1	IP	2	4	30	4.41	0.04	0.9	subunidade	4	0	5	0.091214	0.653968	1.14603	diferente	1	32	VACCINATION WITH BRUCELLA RECO	2007	DELPINO	VACCINE
235	BALB/C	0	IP	2	without	0	B. abortus	0	2308	1	IP	2	4	30	4.67	0.51	0.64	subunidade	4	0	5	0.24499	0.0750525	1.20495	igual	0	32	VACCINATION WITH BRUCELLA RECO	2007	DELPINO	VACCINE
236	BALB/C	0	IP	2	CFA and IFA	1	B. abortus	0	2308	1	IP	2	4	30	3.86	0.51	1.45	subunidade	4	0	5	0.24499	0.885053	2.01495	igual	0	32	VACCINATION WITH BRUCELLA RECO	2007	DELPINO	VACCINE
237	BALB/C	0	IP	2	CFA and IFA	1	B. abortus	0	2308	1	IP	2	4	30	4.27	0.08	0.95	subunidade	4	0	5	0.0608276	0.809731	1.09027	igual	0	32	VACCINATION WITH BRUCELLA RECO	2007	DELPINO	VACCINE
238	BALB/C	0	IP	2	CFA and IFA	1	B. abortus	0	2308	1	IP	2	4	30	4.25	0.11	0.97	subunidade	4	0	5	0.0695701	0.809571	1.13043	igual	0	32	VACCINATION WITH BRUCELLA RECO	2007	DELPINO	VACCINE
239	BALB/C	0	IP	2	CFA and IFA	1	B. abortus	0	2308	1	IP	2	4	30	4.35	0.7	0.87	subunidade	4	0	5	0.316891	0.0062522	1.73375	diferente	1	32	VACCINATION WITH BRUCELLA RECO	2007	DELPINO	VACCINE
240	BALB/C	0	SC	1	IFA	1	B. abortus	0	2308	1	IP	2	4	30	3.12	0.07	2.19	inativada	2	1	5	0.0947629	1.97148	2.40852	igual	0	32	VACCINATION WITH BRUCELLA RECO	2007	DELPINO	VACCINE
241	BALB/C	0	IP	1	without	0	B. abortus	0	2308	1	IP	2	4	30	3.56	0.17	1.66	atenuada	0	1	5	0.0905539	1.45118	1.86882	igual	0	32	VACCINATION WITH BRUCELLA RECO	2007	DELPINO	VACCINE
242	BALB/C	0	IP	2	without	0	B. ovis	3	PA-76250	30	IV	3	4.20412	30	4.21	0.1	2.06	subunidade	4	0	8	0.05	1.95276	2.16724	igual	0	33	THE RECOMBINANT OMP31 FROM BRU	2003	ESTEIN	MICROBES AND INFECTION
243	BALB/C	0	IP	2	R-LPS (20 μg)	1	B. ovis	3	PA-76250	30	IV	3	4.20412	30	4.01	0.74	2.26	subunidade	4	0	8	0.264008	1.64015	2.87985	diferente	1	33	THE RECOMBINANT OMP31 FROM BRU	2003	ESTEIN	MICROBES AND INFECTION
244	BALB/C	0	IP	2	R-LPS (20 μg)	1	B. ovis	3	PA-76250	30	IV	3	4.20412	30	3.7	0.11	2.57	subunidade	4	1	8	0.0525595	2.45727	2.68273	igual	0	33	THE RECOMBINANT OMP31 FROM BRU	2003	ESTEIN	MICROBES AND INFECTION
245	BALB/C	0	SC	1	without	0	B. melitensis	2	H38	22	IP	2	5	14	3.82	0.84	2.44	subunidade	4	0	5	0.391944	1.41304	3.46696	diferente	1	34	EXPERIMENTS ON A SUB-UNIT VACC	2006	ESTEVAN	VACCINE
246	BALB/C	0	SC	1	without	0	B. melitensis	2	H38	22	IP	2	5	14	6.3	0.18	-0.04	subunidade	4	0	5	0.137768	-0.357693	0.277693	igual	0	34	EXPERIMENTS ON A SUB-UNIT VACC	2006	ESTEVAN	VACCINE
247	BALB/C	0	SC	1	without	0	B. melitensis	2	H38	22	IP	2	5	14	3.89	0.9	2.37	atenuada	0	1	5	0.417732	1.26857	3.47143	diferente	1	34	EXPERIMENTS ON A SUB-UNIT VACC	2006	ESTEVAN	VACCINE
248	BALB/C	0	IP	2	CFA and IFA	1	B. abortus	0	544	0	IP	2	4.30103	30	5.71	0.32	1.16	subunidade	4	0	5	0.178885	0.747489	1.57251	igual	0	35	IMMUNIZATION OF MICE WITH RECO	2012	FU	PLOS ONE
249	BALB/C	0	IP	2	CFA and IFA	1	B. abortus	0	544	0	IP	2	4.30103	30	4.98	0.72	1.89	subunidade	4	0	5	0.339411	1.10732	2.67268	igual	0	35	IMMUNIZATION OF MICE WITH RECO	2012	FU	PLOS ONE
250	BALB/C	0	IP	2	CFA and IFA	1	B. abortus	0	544	0	IP	2	4.30103	30	6.68	0.3	0.19	subunidade	4	0	5	0.171814	-0.206204	0.586203	igual	0	35	IMMUNIZATION OF MICE WITH RECO	2012	FU	PLOS ONE
251	BALB/C	0	IP	2	CFA and IFA	1	B. abortus	0	544	0	IP	2	4.30103	30	6.48	0.21	0.39	subunidade	4	0	5	0.142618	0.0611214	0.718879	igual	0	35	IMMUNIZATION OF MICE WITH RECO	2012	FU	PLOS ONE
252	BALB/C	0	IP	2	CFA and IFA	1	B. abortus	0	544	0	IP	2	4.30103	30	6.26	0.61	0.61	subunidade	4	0	5	0.293155	-0.0660172	1.28602	igual	0	35	IMMUNIZATION OF MICE WITH RECO	2012	FU	PLOS ONE
253	BALB/C	0	IP	2	CFA and IFA	1	B. abortus	0	544	0	IP	2	4.30103	30	6.58	0.14	0.29	subunidade	4	0	5	0.124258	0.003461	0.576539	igual	0	35	IMMUNIZATION OF MICE WITH RECO	2012	FU	PLOS ONE
254	BALB/C	0	IP	2	CFA and IFA	1	B. abortus	0	544	0	IP	2	4.30103	30	6.52	0.7	0.35	subunidade	4	0	5	0.330938	-0.413145	1.11315	igual	0	35	IMMUNIZATION OF MICE WITH RECO	2012	FU	PLOS ONE
255	BALB/C	0	IP	2	CFA and IFA	1	B. abortus	0	544	0	IP	2	4.30103	30	5.57	0.28	1.3	subunidade	4	0	5	0.164924	0.919684	1.68032	igual	0	35	IMMUNIZATION OF MICE WITH RECO	2012	FU	PLOS ONE
256	BALB/C	0	IP	1	IFA	1	B. abortus	0	544	0	IP	2	4.30103	30	5.85	0.85	1.02	atenuada	0	1	5	0.394994	-0.019983	2.05998	diferente	1	35	IMMUNIZATION OF MICE WITH RECO	2012	FU	PLOS ONE
257	BALB/C	0	IP	2	CFA and IFA	1	B. melitensis	2	16 M	20	IP	2	4	30	3.47	0.15	1.49	subunidade	4	0	5	0.199449	1.03007	1.94993	igual	0	36	IDENTIFICATION OF A NEW IMMUNO	2014	GHASEMI	MOLECULAR IMMUNOLOGY
258	BALB/C	0	IP	1	IFA	1	B. melitensis	2	16 M	20	IP	2	4	30	2.78	0.22	2.18	inativada	2	1	5	0.212038	1.69104	2.66896	igual	0	36	IDENTIFICATION OF A NEW IMMUNO	2014	GHASEMI	MOLECULAR IMMUNOLOGY
259	BALB/C	0	IP	2	CFA and IFA	1	B. melitensis	2	16 M	20	IP	2	4	30	3.327	0.38	1.633	subunidade	4	0	5	0.253298	1.04889	2.21711	igual	0	37	IMMUNIZATION OF MICE WITH A NO	2014	GHASEMI	VACCINE
260	BALB/C	0	IP	2	CFA and IFA	1	B. melitensis	2	16 M	20	IP	2	4	30	3.3	0.29	1.66	subunidade	4	0	5	0.228254	1.13365	2.18635	igual	0	37	IMMUNIZATION OF MICE WITH A NO	2014	GHASEMI	VACCINE
261	BALB/C	0	IP	2	CFA and IFA	1	B. melitensis	2	16 M	20	IP	2	4	30	2.75	0.16	2.2	subunidade	4	0	5	0.200997	1.7465	2.6735	igual	0	37	IMMUNIZATION OF MICE WITH A NO	2014	GHASEMI	VACCINE
262	BALB/C	0	IP	2	CFA and IFA	1	B. melitensis	2	16 M	20	IP	2	4	30	3.08	0.28	1.88	subunidade	4	0	5	0.225743	1.35943	2.40056	igual	0	37	IMMUNIZATION OF MICE WITH A NO	2014	GHASEMI	VACCINE
263	BALB/C	0	IP	2	CFA and IFA	1	B. melitensis	2	16 M	20	IP	2	4	30	3.12	0.46	1.84	subunidade	4	0	5	0.278568	1.19762	2.48238	igual	0	37	IMMUNIZATION OF MICE WITH A NO	2014	GHASEMI	VACCINE
264	BALB/C	0	SC	1	IFA	1	B. melitensis	2	16 M	20	IP	2	4	30	2.78	0.22	2.18	inativada	2	1	5	0.212038	1.69104	2.66896	igual	0	37	IMMUNIZATION OF MICE WITH A NO	2014	GHASEMI	VACCINE
265	BALB/C	0	IP	3	CFA and IFA	1	B. abortus	0	544	0	IP	2	9	7	5.1	0.02	0.61	subunidade	4	0	6	0.0109848	0.585524	0.634476	igual	0	38	INTRADERMAL IMMUNIZATION WITH	2012	GOEL	MOLECULAR IMMUNOLOGY
266	BALB/C	0	ID (demal)	3	CFA and IFA	1	B. abortus	0	544	0	IP	2	9	7	3.32	0.04	2.39	subunidade	4	0	6	0.0179072	2.3501	2.4299	igual	0	38	INTRADERMAL IMMUNIZATION WITH	2012	GOEL	MOLECULAR IMMUNOLOGY
267	BALB/C	0	IP	1	without	0	B. abortus	0	544	0	IP	2	9	7	3.38	0.028	2.33	atenuada	0	1	6	0.0135892	2.29972	2.36028	igual	0	38	INTRADERMAL IMMUNIZATION WITH	2012	GOEL	MOLECULAR IMMUNOLOGY
268	BALB/C	0	SC	1	(liposomes???)	1	B. abortus	0	544	0	IP	2	7.30103	14	3.87	0.073	1.964	subunidade	4	0	6	0.0311261	1.88753	2.04047	diferente	1	40	CELL MEDIATED IMMUNE RESPONSE	2013	GOEL	VACCINE
269	BALB/C	0	SC	2	(liposomes???)	1	B. abortus	0	544	0	IP	2	7.30103	14	3.418	0.12	2.416	subunidade	4	0	6	0.0498063	2.29035	2.54165	diferente	1	40	CELL MEDIATED IMMUNE RESPONSE	2013	GOEL	VACCINE
270	BALB/C	0	SC	1	(microparticle ???)	1	B. abortus	0	544	0	IP	2	7.30103	14	4.17	0.14	1.39	subunidade	4	0	6	0.116976	1.12936	1.65064	igual	0	40	CELL MEDIATED IMMUNE RESPONSE	2013	GOEL	VACCINE
271	BALB/C	0	SC	2	(microparticle ???)	1	B. abortus	0	544	0	IP	2	7.30103	14	4.161	0.26	1.399	subunidade	4	0	6	0.147253	1.0709	1.7271	igual	0	40	CELL MEDIATED IMMUNE RESPONSE	2013	GOEL	VACCINE
272	BALB/C	0	IP	1	without	0	B. abortus	0	544	0	IP	2	7.30103	14	3.9	0.32	1.934	atenuada	0	1	6	0.130948	1.59833	2.26967	diferente	1	40	CELL MEDIATED IMMUNE RESPONSE	2013	GOEL	VACCINE
273	BALB/C	0		2	without	0	B. melitensis	2	16 M	20	IP	2	4.30103	28	4.47	0.37	0.86	dna	1	0	6	0.158798	0.472065	1.24794	diferente	1	41	IMPROVED IMMUNOGENICITY AND PR	2015	GOLSHANI	MOLECULAR IMMUNOLOGY
274	BALB/C	0		2	without	0	B. abortus	0	544	0	IP	2	4.60206	28	4.04	0.56	1.01	dna	1	0	6	0.257456	0.436353	1.58365	igual	0	41	IMPROVED IMMUNOGENICITY AND PR	2015	GOLSHANI	MOLECULAR IMMUNOLOGY
275	BALB/C	0	IP	1	without	0	B. abortus	0	544	0	IP	2	4.60206	28	3.36	0.28	1.69	atenuada	0	0	6	0.16457	1.32332	2.05668	igual	0	41	IMPROVED IMMUNOGENICITY AND PR	2015	GOLSHANI	MOLECULAR IMMUNOLOGY
276	BALB/C	0	IP	1	without	0	B. melitensis	2	16 M	20	IP	2	4.30103	28	3.23	0.18	2.1	atenuada	0	0	6	0.0883176	1.90322	2.29678	igual	0	41	IMPROVED IMMUNOGENICITY AND PR	2015	GOLSHANI	MOLECULAR IMMUNOLOGY
277	BALB/C	0	IP	1	without	0	B. melitensis	2	16 M	20	IP	2	4.30103	28	3.23	0.18	2.1	atenuada	0	0	6	0.0883176	1.90322	2.29678	igual	0	43	VACCINATION WITH RECOMBINANT L	2015	GOLSHANI	MOLECULAR IMMUNOLOGY
278	BALB/C	0	SC	2	CpG + Montanide	1	B. melitensis	2	16 M	20	IP	2	4.30103	28	4.02	0.43	1.31	subunidade	4	0	6	0.182254	0.859776	1.76022	diferente	1	43	VACCINATION WITH RECOMBINANT L	2015	GOLSHANI	MOLECULAR IMMUNOLOGY
279	BALB/C	0	SC	2	CpG + Montanide	1	B. abortus	0	544	0	IP	2	4.60206	28	3.55	0.25	1.5	subunidade	4	0	6	0.156312	1.15172	1.84828	igual	0	43	VACCINATION WITH RECOMBINANT L	2015	GOLSHANI	MOLECULAR IMMUNOLOGY
280	BALB/C	0	SC	2	CpG + Montanide	1	B. melitensis	2	16 M	20	IP	2	4.30103	28	4.32	0.56	1.01	subunidade	4	0	6	0.233809	0.423838	1.59616	diferente	1	43	VACCINATION WITH RECOMBINANT L	2015	GOLSHANI	MOLECULAR IMMUNOLOGY
281	BALB/C	0	SC	2	CpG + Montanide	1	B. abortus	0	544	0	IP	2	4.60206	28	3.92	0.11	1.13	subunidade	4	0	6	0.126623	0.847867	1.41213	igual	0	43	VACCINATION WITH RECOMBINANT L	2015	GOLSHANI	MOLECULAR IMMUNOLOGY
282	BALB/C	0	SC	2	CpG + Montanide	1	B. abortus	0	544	0	IP	2	4.60206	28	3.8	0.37	1.25	subunidade	4	0	6	0.19192	0.822375	1.67762	igual	0	43	VACCINATION WITH RECOMBINANT L	2015	GOLSHANI	MOLECULAR IMMUNOLOGY
283	BALB/C	0	IP	1	without	0	B. melitensis	2	H38	22	IP	2	4	14	2.07	1.33	3.9	mutante	3	0	5	0.600833	2.2573	5.5427	diferente	1	44	BRUCELLOSIS VACCINES: ASSESSME	2008	GONZALEZ	PLOSONE
284	BALB/C	0	IP	1	without	0	B. melitensis	2	H38	22	IP	2	4	14	2.65	1.88	3.32	mutante	3	0	5	0.845044	0.992187	5.64781	diferente	1	44	BRUCELLOSIS VACCINES: ASSESSME	2008	GONZALEZ	PLOSONE
285	BALB/C	0	IP	1	without	0	B. melitensis	2	H38	22	IP	2	4	14	2.91	0.87	3.06	mutante	3	0	5	0.398246	1.99117	4.12882	diferente	1	44	BRUCELLOSIS VACCINES: ASSESSME	2008	GONZALEZ	PLOSONE
286	BALB/C	0	IP	1	without	0	B. melitensis	2	H38	22	IP	2	4	14	3.4	1.51	2.57	mutante	3	0	5	0.680617	0.702954	4.43705	diferente	1	44	BRUCELLOSIS VACCINES: ASSESSME	2008	GONZALEZ	PLOSONE
287	BALB/C	0	IP	1	without	0	B. melitensis	2	H38	22	IP	2	4	14	3.7	1.72	2.27	mutante	3	0	5	0.773886	0.141382	4.39862	diferente	1	44	BRUCELLOSIS VACCINES: ASSESSME	2008	GONZALEZ	PLOSONE
288	BALB/C	0	IP	1	without	0	B. melitensis	2	H38	22	IP	2	4	14	4.31	0.6	1.66	mutante	3	0	5	0.281461	0.927042	2.39296	diferente	1	44	BRUCELLOSIS VACCINES: ASSESSME	2008	GONZALEZ	PLOSONE
289	BALB/C	0	IP	1	without	0	B. melitensis	2	H38	22	IP	2	4	14	4.62	0.56	1.35	mutante	3	0	5	0.264462	0.74015	1.95985	igual	0	44	BRUCELLOSIS VACCINES: ASSESSME	2008	GONZALEZ	PLOSONE
290	BALB/C	0	IP	1	without	0	B. melitensis	2	H38	22	IP	2	4	14	4.72	0.5	1.25	mutante	3	0	5	0.239207	0.698388	1.80161	igual	0	44	BRUCELLOSIS VACCINES: ASSESSME	2008	GONZALEZ	PLOSONE
291	BALB/C	0	IP	1	without	0	B. melitensis	2	H38	22	IP	2	4	14	4.99	0.73	0.98	mutante	3	0	5	0.337343	0.0856923	1.87431	diferente	1	44	BRUCELLOSIS VACCINES: ASSESSME	2008	GONZALEZ	PLOSONE
292	BALB/C	0	IP	1	without	0	B. melitensis	2	H38	22	IP	2	4	14	5.05	0.69	0.92	mutante	3	0	5	0.320063	0.0754526	1.76455	diferente	1	44	BRUCELLOSIS VACCINES: ASSESSME	2008	GONZALEZ	PLOSONE
293	BALB/C	0	IP	1	without	0	B. melitensis	2	H38	22	IP	2	4	14	5.06	0.43	0.91	mutante	3	0	5	0.210238	0.42519	1.39481	igual	0	44	BRUCELLOSIS VACCINES: ASSESSME	2008	GONZALEZ	PLOSONE
294	BALB/C	0	IP	1	without	0	B. melitensis	2	H38	22	IP	2	4	14	5.38	0.36	0.59	mutante	3	0	5	0.182044	0.170206	1.00979	igual	0	44	BRUCELLOSIS VACCINES: ASSESSME	2008	GONZALEZ	PLOSONE
295	BALB/C	0	IP	1	without	0	B. melitensis	2	H38	22	IP	2	4	14	5.38	0.7	0.59	mutante	3	0	5	0.324376	-0.266981	1.44698	diferente	1	44	BRUCELLOSIS VACCINES: ASSESSME	2008	GONZALEZ	PLOSONE
296	BALB/C	0	IP	1	without	0	B. melitensis	2	H38	22	IP	2	4	14	4.88	0.57	1.09	mutante	3	0	5	0.268701	0.470375	1.70962	igual	0	44	BRUCELLOSIS VACCINES: ASSESSME	2008	GONZALEZ	PLOSONE
297	BALB/C	0	IP	1	without	0	B. melitensis	2	H38	22	IP	2	4	14	1.83	1.23	4.37	mutante	3	0	10	0.389782	3.48938	5.25062	diferente	1	44	BRUCELLOSIS VACCINES: ASSESSME	2008	GONZALEZ	PLOSONE
298	BALB/C	0	IP	1	without	0	B. melitensis	2	H38	22	IP	2	4	14	2.48	1.73	3.72	mutante	3	0	10	0.547659	2.48191	4.95809	diferente	1	44	BRUCELLOSIS VACCINES: ASSESSME	2008	GONZALEZ	PLOSONE
299	BALB/C	0	IP	1	without	0	B. melitensis	2	H38	22	IP	2	4	14	3.32	1.5	2.88	mutante	3	0	10	0.475016	1.80636	3.95363	diferente	1	44	BRUCELLOSIS VACCINES: ASSESSME	2008	GONZALEZ	PLOSONE
300	BALB/C	0	IP	1	without	0	B. melitensis	2	H38	22	IP	2	4	14	3.76	1.41	2.44	mutante	3	0	10	0.446598	1.43071	3.44929	diferente	1	44	BRUCELLOSIS VACCINES: ASSESSME	2008	GONZALEZ	PLOSONE
301	BALB/C	0	IP	1	without	0	B. melitensis	2	H38	22	IP	2	4	14	4.1	0.82	2.1	mutante	3	0	10	0.260538	1.5123	2.6877	diferente	1	44	BRUCELLOSIS VACCINES: ASSESSME	2008	GONZALEZ	PLOSONE
302	BALB/C	0	IP	1	without	0	B. melitensis	2	H38	22	IP	2	4	14	5.44	0.51	0.76	mutante	3	0	10	0.163248	0.393329	1.12667	diferente	1	44	BRUCELLOSIS VACCINES: ASSESSME	2008	GONZALEZ	PLOSONE
303	BALB/C	0	IP	1	without	0	B. melitensis	2	H38	22	IP	2	4	14	5.49	0.52	0.71	mutante	3	0	10	0.166373	0.336214	1.08379	diferente	1	44	BRUCELLOSIS VACCINES: ASSESSME	2008	GONZALEZ	PLOSONE
304	BALB/C	0	SC	1	without	0	B. melitensis	2	H38	22	IP	2	4	14	3.19	0.63	3.1	mutante	3	0	10	0.204793	2.6438	3.5562	diferente	1	44	BRUCELLOSIS VACCINES: ASSESSME	2008	GONZALEZ	PLOSONE
305	BALB/C	0	SC	1	without	0	B. melitensis	2	H38	22	IP	2	4	14	2.22	1.48	4.07	mutante	3	0	10	0.470415	3.0091	5.1309	diferente	1	44	BRUCELLOSIS VACCINES: ASSESSME	2008	GONZALEZ	PLOSONE
306	BALB/C	0	SC	1	without	0	B. melitensis	2	H38	22	IP	2	4	14	4.92	0.51	1.37	mutante	3	0	10	0.168107	0.998044	1.74196	diferente	1	44	BRUCELLOSIS VACCINES: ASSESSME	2008	GONZALEZ	PLOSONE
307	BALB/C	0	SC	1	without	0	B. melitensis	2	H38	22	IP	2	4	14	5.08	0.54	1.21	mutante	3	0	10	0.177229	0.817064	1.60294	diferente	1	44	BRUCELLOSIS VACCINES: ASSESSME	2008	GONZALEZ	PLOSONE
308	BALB/C	0	SC	1	without	0	B. melitensis	2	H38	22	IP	2	4	14	4.96	0.67	1.33	mutante	3	0	10	0.217117	0.845569	1.81443	diferente	1	44	BRUCELLOSIS VACCINES: ASSESSME	2008	GONZALEZ	PLOSONE
309	BALB/C	0	SC	1	without	0	B. melitensis	2	H38	22	IP	2	4	14	2.76	0.44	3.21	atenuada	0	1	5	0.214336	2.71574	3.70426	igual	0	44	BRUCELLOSIS VACCINES: ASSESSME	2008	GONZALEZ	PLOSONE
310	BALB/C	0	SC	1	without	0	B. melitensis	2	H38	22	IP	2	4	14	2.63	0.9	3.57	atenuada	0	1	10	0.285727	2.92517	4.21483	diferente	1	44	BRUCELLOSIS VACCINES: ASSESSME	2008	GONZALEZ	PLOSONE
311	BALB/C	0	SC	1	without	0	B. melitensis	2	H38	22	IP	2	4	14	3.02	1.01	3.27	atenuada	0	1	10	0.322893	2.54424	3.99576	diferente	1	44	BRUCELLOSIS VACCINES: ASSESSME	2008	GONZALEZ	PLOSONE
312	BALB/C	0	IM	3	without	0	B. abortus	0	2308	1	IP	2	4	14	5.6	0.225	1.1	dna	1	0	6	0.11415	0.845658	1.35434	igual	0	45	EVALUATION OF BRUCELLA ABORTUS	2006	GONZALEZ-SMITH	IMMUNOBIOLOGY
313	BALB/C	0	IM	3	IL-2	1	B. abortus	0	2308	1	IP	2	4	14	5.2	0.56	1.5	dna	1	0	6	0.238452	0.913431	2.08657	diferente	1	45	EVALUATION OF BRUCELLA ABORTUS	2006	GONZALEZ-SMITH	IMMUNOBIOLOGY
314	BALB/C	0	IP	1	without	0	B. abortus	0	2308	1	IP	2	4	14	4.9	0.42	2.2	atenuada	0	1	6	0.210713	1.7305	2.6695	igual	0	45	EVALUATION OF BRUCELLA ABORTUS	2006	GONZALEZ-SMITH	IMMUNOBIOLOGY
315	BALB/C	0	IP	1	without	0	B. abortus	0	2308	1	IP	2	5	14	1.17	0.72	4.46	mutante	3	0	10	0.331904	3.57737	5.34263	diferente	1	46	INCREASES OF EFFICACY AS VACCI	2006	GRILLO	VACCINE
316	BALB/C	0	IP	1	without	0	B. abortus	0	2308	1	IP	2	5	14	0.68	0.03	4.95	mutante	3	0	5	0.0816088	4.72804	5.17196	diferente	1	46	INCREASES OF EFFICACY AS VACCI	2006	GRILLO	VACCINE
317	BALB/C	0	IP	1	B. abortus S-LPS	1	B. abortus	0	2308	1	IP	2	5	14	1.16	0.59	4.47	mutante	3	0	5	0.275862	3.74893	5.19107	diferente	1	46	INCREASES OF EFFICACY AS VACCI	2006	GRILLO	VACCINE
318	BALB/C	0	IP	1	without	0	B. abortus	0	2308	1	IP	2	5	14	3.55	1.17	2.08	mutante	3	0	10	0.529396	0.635981	3.52402	diferente	1	46	INCREASES OF EFFICACY AS VACCI	2006	GRILLO	VACCINE
319	BALB/C	0	IP	1	without	0	B. abortus	0	2308	1	IP	2	5	14	3.01	0.49	2.62	mutante	3	0	5	0.233452	2.02203	3.21797	igual	0	46	INCREASES OF EFFICACY AS VACCI	2006	GRILLO	VACCINE
320	BALB/C	0	IP	1	without	0	B. abortus	0	2308	1	IP	2	5	14	2.57	0.98	3.06	mutante	3	0	10	0.445601	1.85302	4.26698	diferente	1	46	INCREASES OF EFFICACY AS VACCI	2006	GRILLO	VACCINE
321	BALB/C	0	IP	1	without	0	B. abortus	0	2308	1	IP	2	5	14	1.21	0.78	4.42	inativada	2	0	5	0.357994	3.46258	5.37742	diferente	1	46	INCREASES OF EFFICACY AS VACCI	2006	GRILLO	VACCINE
322	BALB/C	0	IP	1	without	0	B. abortus	0	2308	1	IP	2	5	14	2.86	1.35	2.77	inativada	2	0	5	0.609081	1.10157	4.43843	diferente	1	46	INCREASES OF EFFICACY AS VACCI	2006	GRILLO	VACCINE
323	BALB/C	0	IP	1	without	0	B. abortus	0	2308	1	IP	2	5	14	2.44	0.74	3.19	atenuada	0	1	10	0.240832	2.65384	3.72616	diferente	1	46	INCREASES OF EFFICACY AS VACCI	2006	GRILLO	VACCINE
324	BALB/C	0	IP	2	without	0	B. melitensis	2	H38S	24	IV	3	4	14	5.81	0.12	0.19	vetor	5	0	3	0.1812	-0.313091	0.693091	igual	0	47	IMMUNOGENICITY OF RECOMBINANT	1999	GUILLOTEAU	VACCINE
325	BALB/C	0	SC	1	without	0	B. melitensis	2	H38S	24	IV	3	4	14	4.63	0.99	1.37	inativada	2	1	3	0.595595	-0.283637	3.02364	igual	0	47	IMMUNOGENICITY OF RECOMBINANT	1999	GUILLOTEAU	VACCINE
326	BALB/C	0	IM	3	without	0	B. melitensis	2	16 M	20	IP	2	4	7	6.8	1.92	-0.2	dna	1	0	5	0.873613	-2.56404	2.16404	diferente	1	48	INDUCTION OF IMMUNE RESPONSE I	2007	GUPTA	RESEARCH IN VETERINARY SCIENCE
327	BALB/C	0	IM	3	without	0	B. melitensis	2	16 M	20	IP	2	4	14	6.2	2.34	0.4	dna	1	0	5	1.19713	-2.36059	3.16059	igual	0	48	INDUCTION OF IMMUNE RESPONSE I	2007	GUPTA	RESEARCH IN VETERINARY SCIENCE
328	BALB/C	0	IM	3	without	0	B. melitensis	2	16 M	20	IP	2	4	21	3.2	0.3	3.7	dna	1	0	5	0.802857	1.51784	5.88216	diferente	1	48	INDUCTION OF IMMUNE RESPONSE I	2007	GUPTA	RESEARCH IN VETERINARY SCIENCE
329	BALB/C	0	IM	3	without	0	B. melitensis	2	16 M	20	IP	2	4	28	3.6	1.19	4.2	dna	1	0	5	0.788175	2.38246	6.01753	igual	0	48	INDUCTION OF IMMUNE RESPONSE I	2007	GUPTA	RESEARCH IN VETERINARY SCIENCE
330	BALB/C	0	IP	1	without	0	B. melitensis	2	bv. 3	21	IP	2	5.69897	14	5.04	0.07	1.14	atenuada	0	0	5	0.0384708	1.05129	1.22871	igual	0	49	COMPARISON BETWEEN IMMUNE RESP	2002	HAMDY	VETERINARY MICROBIOLOGY
331	BALB/C	0	IP	1	without	0	B. melitensis	2	bv. 3	21	IP	2	5.69897	14	4.34	0.01	1.84	atenuada	0	0	5	0.0228035	1.77849	1.90151	diferente	1	49	COMPARISON BETWEEN IMMUNE RESP	2002	HAMDY	VETERINARY MICROBIOLOGY
332	BALB/C	0	IP	1	without	0	B. melitensis	2	bv. 3	21	IP	2	5.69897	21	4.73	0.06	1.5	atenuada	0	0	5	0.032249	1.42563	1.57437	igual	0	49	COMPARISON BETWEEN IMMUNE RESP	2002	HAMDY	VETERINARY MICROBIOLOGY
333	BALB/C	0	IP	1	without	0	B. melitensis	2	bv. 3	21	IP	2	5.69897	21	3.76	0.08	2.47	atenuada	0	0	5	0.04	2.37776	2.56224	igual	0	49	COMPARISON BETWEEN IMMUNE RESP	2002	HAMDY	VETERINARY MICROBIOLOGY
334	BALB/C	0	IP	1	without	0	B. melitensis	2	bv. 3	21	IP	2	5.69897	28	4.34	0.07	1.91	atenuada	0	0	5	0.0360555	1.82686	1.99314	igual	0	49	COMPARISON BETWEEN IMMUNE RESP	2002	HAMDY	VETERINARY MICROBIOLOGY
335	BALB/C	0	IP	1	without	0	B. melitensis	2	bv. 3	21	IP	2	5.69897	28	3.34	0.05	2.91	atenuada	0	0	5	0.0286356	2.84397	2.97603	igual	0	49	COMPARISON BETWEEN IMMUNE RESP	2002	HAMDY	VETERINARY MICROBIOLOGY
336	BALB/C	0	IP	1	without	0	B. melitensis	2	bv. 3	21	IP	2	5.69897	35	5.42	0.04	0.68	atenuada	0	0	5	0.0440454	0.578431	0.781569	igual	0	49	COMPARISON BETWEEN IMMUNE RESP	2002	HAMDY	VETERINARY MICROBIOLOGY
337	BALB/C	0	IP	1	without	0	B. melitensis	2	bv. 3	21	IP	2	5.69897	35	4.37	0.09	1.73	atenuada	0	0	5	0.056921	1.59874	1.86126	diferente	1	49	COMPARISON BETWEEN IMMUNE RESP	2002	HAMDY	VETERINARY MICROBIOLOGY
338	BALB/C	0	IP	1	without	0	B. melitensis	2	bv. 3	21	IP	2	5.69897	70	5.73	0.19	0.49	atenuada	0	0	5	0.0905539	0.281182	0.698818	igual	0	49	COMPARISON BETWEEN IMMUNE RESP	2002	HAMDY	VETERINARY MICROBIOLOGY
339	BALB/C	0	IP	1	without	0	B. melitensis	2	bv. 3	21	IP	2	5.69897	70	4.81	0.11	1.41	atenuada	0	0	5	0.0583095	1.27554	1.54446	igual	0	49	COMPARISON BETWEEN IMMUNE RESP	2002	HAMDY	VETERINARY MICROBIOLOGY
340	BALB/C	0	IP	1	without	0	B. melitensis	2	bv. 3	21	IP	2	5.69897	84	4.73	0.11	1.05	atenuada	0	0	5	0.0664831	0.89669	1.20331	igual	0	49	COMPARISON BETWEEN IMMUNE RESP	2002	HAMDY	VETERINARY MICROBIOLOGY
341	BALB/C	0	IP	1	without	0	B. melitensis	2	bv. 3	21	IP	2	5.69897	84	3.79	0.12	1.99	atenuada	0	0	5	0.069857	1.82891	2.15109	igual	0	49	COMPARISON BETWEEN IMMUNE RESP	2002	HAMDY	VETERINARY MICROBIOLOGY
342	BALB/C	0	IP	1	without	0	B. abortus	0	2308	1	IP	2	4.30103	14	5.29	0.19	0.08	vetor	5	0	5	0.120167	-0.197105	0.357105	igual	0	50	RECOMBINANT OCHROBACTRUM ANTHR	2002	HE	VACCINE
343	BALB/C	0	IP	1	without	0	B. abortus	0	2308	1	IP	2	4.30103	14	5.25	0.21	0.06	vetor	5	0	5	0.118068	-0.212265	0.332265	igual	0	50	RECOMBINANT OCHROBACTRUM ANTHR	2002	HE	VACCINE
344	BALB/C	0	IP	1	CpG-ODN	1	B. abortus	0	2308	1	IP	2	4.30103	14	2.3	1.01	3.01	vetor	5	0	5	0.457318	1.76385	4.25615	diferente	1	50	RECOMBINANT OCHROBACTRUM ANTHR	2002	HE	VACCINE
345	BALB/C	0	IP	2	without	0	B. abortus	0	2308	1	IP	2	4.30103	14	5.24	0.49	0.45	vetor	5	0	5	0.227904	-0.149413	1.04941	diferente	1	50	RECOMBINANT OCHROBACTRUM ANTHR	2002	HE	VACCINE
346	BALB/C	0	IP	2	CpG-ODN	1	B. abortus	0	2308	1	IP	2	4.30103	14	3.73	1.22	1.96	vetor	5	0	5	0.549181	0.450534	3.46947	diferente	1	50	RECOMBINANT OCHROBACTRUM ANTHR	2002	HE	VACCINE
347	BALB/C	0	IP	4	without	0	B. abortus	0	2308	1	IP	2	4.30103	14	5.25	0.15	0.05	vetor	5	0	5	0.0859069	-0.148102	0.248102	igual	0	50	RECOMBINANT OCHROBACTRUM ANTHR	2002	HE	VACCINE
348	BALB/C	0	IP	4	CpG-ODN	1	B. abortus	0	2308	1	IP	2	4.30103	14	2.88	1.23	2.42	vetor	5	0	5	0.552684	0.896741	3.94326	diferente	1	50	RECOMBINANT OCHROBACTRUM ANTHR	2002	HE	VACCINE
349	BALB/C	0	IP	1	without	0	B. abortus	0	2308	1	IP	2	4.30103	14	4.24	0.29	1.13	atenuada	0	1	5	0.155048	0.772458	1.48754	igual	0	50	RECOMBINANT OCHROBACTRUM ANTHR	2002	HE	VACCINE
350	BALB/C	0	IM	3	without	0	B. abortus	0	2308	1	IV	3	5	14	3.54	0.63	1.83	dna	1	0	10	0.239437	1.32696	2.33304	igual	0	51	AN IL-15 ADJUVANT ENHANCES THE	2010	HU	VACCINE
351	BALB/C	0	IM	3	IL-15	1	B. abortus	0	2308	1	IV	3	5	14	2.87	0.57	2.5	dna	1	0	10	0.223897	2.02961	2.97039	igual	0	51	AN IL-15 ADJUVANT ENHANCES THE	2010	HU	VACCINE
352	BALB/C	0	SC	1	without	0	B. abortus	0	2308	1	IV	3	5	14	3.6	0.49	1.77	atenuada	0	1	10	0.204083	1.34124	2.19876	igual	0	51	AN IL-15 ADJUVANT ENHANCES THE	2010	HU	VACCINE
353	BALB/C	0	Oral	3	without	0	B. abortus	0	2308	1	IG	0	9	7	0.71	1.76	2.89	mutante	3	0	6	0.789261	1.13142	4.64858	igual	0	52	DEVELOPMENT OF A DUAL VACCINE	2015	IANNINO	VACCINE
354	BALB/C	0	Oral -IG	1	without	0	B. melitensis	2	16 M	20	IN	1	4	56	0.42	0.87	3.63	inativada	2	0	14	0.424752	2.75691	4.50309	igual	0	53	ORAL VACCINATION WITH BRUCELLA	2004	IZADJOO	INFECTION AND IMMUNITY
355	BALB/C	0	Oral -IG	1	without	0	B. melitensis	2	16 M	20	IN	1	4	56	0.79	1.27	3.04	inativada	2	0	18	0.433154	2.15769	3.92231	igual	0	53	ORAL VACCINATION WITH BRUCELLA	2004	IZADJOO	INFECTION AND IMMUNITY
356	BALB/C	0	Oral -IG	1	without	0	B. melitensis	2	16 M	20	IN	1	4	56	0.94	1.19	2.91	inativada	2	0	15	0.419667	2.05293	3.76708	igual	0	53	ORAL VACCINATION WITH BRUCELLA	2004	IZADJOO	INFECTION AND IMMUNITY
357	BALB/C	0	Oral -IG	1	without	0	B. melitensis	2	16 M	20	IN	1	4	56	1.01	1.45	2.03	inativada	2	0	18	0.428871	1.15642	2.90358	igual	0	53	ORAL VACCINATION WITH BRUCELLA	2004	IZADJOO	INFECTION AND IMMUNITY
358	BALB/C	0	Oral -IG	1	without	0	B. melitensis	2	16 M	20	IN	1	4	56	0.62	1.18	2.4	inativada	2	0	37	0.319273	1.76339	3.03661	igual	0	53	ORAL VACCINATION WITH BRUCELLA	2004	IZADJOO	INFECTION AND IMMUNITY
359	BALB/C	0	Oral -IG	1	without	0	B. melitensis	2	16 M	20	IN	1	4	56	1.38	1.53	2.46	inativada	2	0	17	0.436793	1.57028	3.34972	igual	0	53	ORAL VACCINATION WITH BRUCELLA	2004	IZADJOO	INFECTION AND IMMUNITY
360	BALB/C	0	Oral -IG	1	without	0	B. melitensis	2	16 M	20	IN	1	4	56	0.41	0.88	2.29	inativada	2	0	15	0.437942	1.39292	3.18708	igual	0	53	ORAL VACCINATION WITH BRUCELLA	2004	IZADJOO	INFECTION AND IMMUNITY
361	BALB/C	0	Oral -IG	1	without	0	B. melitensis	2	16 M	20	IN	1	4	56	0.79	0.35	2.69	inativada	2	0	134	0.0575158	2.57664	2.80336	diferente	1	53	ORAL VACCINATION WITH BRUCELLA	2004	IZADJOO	INFECTION AND IMMUNITY
362	BALB/C	0	Oral -IG	1	without	0	B. melitensis	2	16 M	20	IN	1	4	56	3.17	1.5	0.67	inativada	2	0	17	0.430629	-0.207162	1.54716	igual	0	53	ORAL VACCINATION WITH BRUCELLA	2004	IZADJOO	INFECTION AND IMMUNITY
363	BALB/C	0	Oral -IG	1	without	0	B. melitensis	2	16 M	20	IN	1	4	56	1.63	1.68	2.21	inativada	2	0	17	0.468094	1.24649	3.17351	diferente	1	53	ORAL VACCINATION WITH BRUCELLA	2004	IZADJOO	INFECTION AND IMMUNITY
364	BALB/C	0	Oral -IG	1	without	0	B. melitensis	2	16 M	20	IN	1	4	56	1.38	1.53	2.46	inativada	2	0	17	0.436793	1.57028	3.34972	igual	0	53	ORAL VACCINATION WITH BRUCELLA	2004	IZADJOO	INFECTION AND IMMUNITY
365	BALB/C	0	SC	3 (0, 14, 21)	without	0	B. abortus	0	544	0	IP	2	5.30103	30	4.49	0.011	0.713	subunidade	4	0	6	0.0072687	0.693804	0.726196	igual	0	54	IMMUNOLOGICAL RESPONSES TO REC	2013	JAIN	WORLD J MICROBIOL BIOTECHNOL
366	BALB/C	0	SC	3	CFA + IFA	1	B. abortus	0	544	0	IP	2	5.30103	30	4.32	0.32	0.879	subunidade	4	0	6	0.130764	0.544245	1.21575	diferente	1	54	IMMUNOLOGICAL RESPONSES TO REC	2013	JAIN	WORLD J MICROBIOL BIOTECHNOL
367	BALB/C	0	SC	3	Aluminium hydroxide	1	B. abortus	0	544	0	IP	2	5.30103	30	4.14	0.47	1.064	subunidade	4	0	6	0.191962	0.566809	1.55319	diferente	1	54	IMMUNOLOGICAL RESPONSES TO REC	2013	JAIN	WORLD J MICROBIOL BIOTECHNOL
368	BALB/C	0	IP	2	without	0	B. abortus	0	544	0	IP	2	5.30103	30	3.05	0.2	2.155	atenuada	0	1	6	0.0818495	1.94021	2.35979	diferente	1	54	IMMUNOLOGICAL RESPONSES TO REC	2013	JAIN	WORLD J MICROBIOL BIOTECHNOL
369	BALB/C	0	IM	3	without	0	B. abortus	0	544	0	IP	2	5.30103	30	3.44	0.16	1.96	dna	1	0	6	0.0770281	1.78837	2.13163	igual	0	55	EVALUATION OF IMMUNOGENICITY A	2014	JAIN	VACCINE
370	BALB/C	0	IM	3	without/electroporated (EP)		B. abortus	0	544	0	IP	2	5.30103	30	2.85	0.08	2.55	dna	1	0	6	0.0522813	2.43351	2.66649	igual	0	55	EVALUATION OF IMMUNOGENICITY A	2014	JAIN	VACCINE
371	BALB/C	0	IP	1			B. abortus	0	544	0	IP	2	5.30103	30	2.61	0.12	2.79	atenuada	0	1	6	0.0637704	2.64791	2.93209	igual	0	55	EVALUATION OF IMMUNOGENICITY A	2014	JAIN	VACCINE
372	Swiss albino	2	SC	1	without	0	B. abortus	0	544	0	IP	2	5.30103	14	3.47	0.17	1.34	inativada	2	0	6	0.0785281	1.16503	1.51497	igual	0	56	PROTECTIVE IMMUNE-RESPONSE OF	2015	JAIN	BIOLOGICALS
373	Swiss albino	2	SC	1	without	0	B. abortus	0	544	0	IP	2	5.30103	14	3.27	0.12	1.54	inativada	2	0	6	0.0612372	1.40356	1.67644	igual	0	56	PROTECTIVE IMMUNE-RESPONSE OF	2015	JAIN	BIOLOGICALS
374	Swiss albino	2	SC	1	without	0	B. abortus	0	544	0	IP	2	5.30103	14	2.5	0.23	2.31	inativada	2	0	6	0.10083	2.08534	2.53466	igual	0	56	PROTECTIVE IMMUNE-RESPONSE OF	2015	JAIN	BIOLOGICALS
375	Swiss albino	2	SC	1	Alumínio	1	B. abortus	0	544	0	IP	2	5.30103	14	2.46	0.21	2.35	inativada	2	0	6	0.0932738	2.14217	2.55783	igual	0	56	PROTECTIVE IMMUNE-RESPONSE OF	2015	JAIN	BIOLOGICALS
376	Swiss albino	2	SC	1	Alumínio	1	B. abortus	0	544	0	IP	2	5.30103	14	1.8	0.3	3.01	inativada	2	0	6	0.127867	2.69573	3.32427	diferente	1	56	PROTECTIVE IMMUNE-RESPONSE OF	2015	JAIN	BIOLOGICALS
377	Swiss albino	2	SC	1	Alumínio	1	B. abortus	0	544	0	IP	2	5.30103	14	2.55	0.09	2.26	inativada	2	0	6	0.0519615	2.14422	2.37578	igual	0	56	PROTECTIVE IMMUNE-RESPONSE OF	2015	JAIN	BIOLOGICALS
378	Swiss albino	2	SC	1	without	0	B. abortus	0	544	0	IP	2	5.30103	14	2.2	0.29	2.61	atenuada	0	1	6	0.123962	2.30611	2.91389	diferente	1	56	PROTECTIVE IMMUNE-RESPONSE OF	2015	JAIN	BIOLOGICALS
379	BALB/C	0	IM	2	without	0	B. melitensis	2	16 M	20	IP	2	4.30103	14	4.23	0.11	1.48	subunidade	4	0	5	0.0695701	1.31957	1.64043	igual	0	57	PLURONIC P85 ENHANCES THE EFFI	2012	JAIN-GUPTA	FEMS IMMUNOL MED MICROBIOL
380	BALB/C	0	IM	2	IFA	1	B. melitensis	2	16 M	20	IP	2	4.30103	14	4.09	0.31	1.62	subunidade	4	0	5	0.147105	1.28077	1.95923	igual	0	57	PLURONIC P85 ENHANCES THE EFFI	2012	JAIN-GUPTA	FEMS IMMUNOL MED MICROBIOL
381	BALB/C	0	IM	2	0.3% P85	1	B. melitensis	2	16 M	20	IP	2	4.30103	14	3.97	0.31	1.74	subunidade	4	0	5	0.147105	1.40077	2.07923	igual	0	57	PLURONIC P85 ENHANCES THE EFFI	2012	JAIN-GUPTA	FEMS IMMUNOL MED MICROBIOL
382	BALB/C	0	IM	2	0.03% P85	1	B. melitensis	2	16 M	20	IP	2	4.30103	14	3.47	0.14	2.24	subunidade	4	0	5	0.0796241	2.05639	2.42361	igual	0	57	PLURONIC P85 ENHANCES THE EFFI	2012	JAIN-GUPTA	FEMS IMMUNOL MED MICROBIOL
383	BALB/C	0	IM	2	0.003% P85	1	B. melitensis	2	16 M	20	IP	2	4.30103	14	3.94	0.21	1.77	subunidade	4	0	5	0.106019	1.52552	2.01448	igual	0	57	PLURONIC P85 ENHANCES THE EFFI	2012	JAIN-GUPTA	FEMS IMMUNOL MED MICROBIOL
384	BALB/C	0	IM	2	without	0	B. melitensis	2	16 M	20	IP	2	4.30103	14	4.31	0.08	1.4	subunidade	4	0	5	0.0608276	1.25973	1.54027	igual	0	57	PLURONIC P85 ENHANCES THE EFFI	2012	JAIN-GUPTA	FEMS IMMUNOL MED MICROBIOL
385	BALB/C	0	IM	2	0.03% P85	1	B. melitensis	2	16 M	20	IP	2	4.30103	14	3.45	0.06	2.26	subunidade	4	0	5	0.0560357	2.13078	2.38922	igual	0	57	PLURONIC P85 ENHANCES THE EFFI	2012	JAIN-GUPTA	FEMS IMMUNOL MED MICROBIOL
386	BALB/cByJ	0	IP	1	without	0	B. abortus	0	2308	1	IV	3	4.69897	7	4.77	0.37	1.42	atenuada	0	0	5	0.28178	0.770214	2.06979	igual	0	58	VACCINATION WITH BRUCELLA ABOR	1994	JIMENEZ DE BAGUES	INFECCTION AND IMMUNITY
387	BALB/cByJ	0	IP	1	without	0	B. abortus	0	2308	1	IV	3	4.69897	7	5.21	0.21	0.98	atenuada	0	0	5	0.246658	0.411206	1.54879	igual	0	58	VACCINATION WITH BRUCELLA ABOR	1994	JIMENEZ DE BAGUES	INFECCTION AND IMMUNITY
388	BALB/cByJ	0	IP	1	without	0	B. abortus	0	2308	1	IV	3	4.69897	7	5.46	0.37	0.73	atenuada	0	0	5	0.28178	0.080214	1.37979	igual	0	58	VACCINATION WITH BRUCELLA ABOR	1994	JIMENEZ DE BAGUES	INFECCTION AND IMMUNITY
389	BALB/cByJ	0	IP	1	without	0	B. abortus	0	2308	1	IV	3	4.69897	7	4.94	0.58	1.72	atenuada	0	0	5	0.269072	1.01011	2.42989	diferente	1	58	VACCINATION WITH BRUCELLA ABOR	1994	JIMENEZ DE BAGUES	INFECCTION AND IMMUNITY
390	BALB/cByJ	0	SC	1	without	0	B. abortus	0	2308	1	IV	3	4.69897	7	6.21	0.35	0.45	atenuada	0	0	5	0.172105	0.053126	0.846874	igual	0	58	VACCINATION WITH BRUCELLA ABOR	1994	JIMENEZ DE BAGUES	INFECCTION AND IMMUNITY
391	BALB/cByJ	0	SC	2	without	0	B. abortus	0	2308	1	IV	3	4.69897	7	5.97	0.46	0.69	atenuada	0	0	5	0.217807	0.187736	1.19226	igual	0	58	VACCINATION WITH BRUCELLA ABOR	1994	JIMENEZ DE BAGUES	INFECCTION AND IMMUNITY
392	BALB/cByJ	0	IP	1	without	0	B. abortus	0	2308	1	IV	3	4.69897	7	4.95	0.68	1.61	atenuada	0	0	5	0.308804	0.772071	2.44793	diferente	1	58	VACCINATION WITH BRUCELLA ABOR	1994	JIMENEZ DE BAGUES	INFECCTION AND IMMUNITY
393	BALB/cByJ	0	SC	2	WKC in QS-21	1	B. abortus	0	2308	1	IV	3	4.69897	7	6.34	0.11	0.22	inativada	2	0	5	0.0728011	0.0521204	0.38788	igual	0	58	VACCINATION WITH BRUCELLA ABOR	1994	JIMENEZ DE BAGUES	INFECCTION AND IMMUNITY
394	BALB/cByJ	0	IP	1	without	0	B. abortus	0	2308	1	IV	3	4.69897	7	4.7	0.49	1.72	inativada	2	0	5	0.220771	1.11401	2.32599	diferente	1	58	VACCINATION WITH BRUCELLA ABOR	1994	JIMENEZ DE BAGUES	INFECCTION AND IMMUNITY
395	BALB/cByJ	0	IP	1	without	0	B. melitensis	2	16 M	20	IV	3	4.69897	7	4.7	0.63	2.03	inativada	2	0	5	0.291822	1.25865	2.80135	diferente	1	58	VACCINATION WITH BRUCELLA ABOR	1994	JIMENEZ DE BAGUES	INFECCTION AND IMMUNITY
396	BALB/cByJ	0	IP	1	without	0	B. ovis	3	PA	33	IV	3	4.69897	7	4.88	1.16	2.3	inativada	2	0	5	0.548744	1.03459	3.56541	igual	0	58	VACCINATION WITH BRUCELLA ABOR	1994	JIMENEZ DE BAGUES	INFECCTION AND IMMUNITY
397	Swiss albino	2	IM	2	CPG ODN	1	B. abortus	0	544	0	IP	2	5	14	4.772	0.1033	0.966	subunidade	4	0	3	0.0678127	0.777722	1.15428	igual	0	59	PROTECTION OF MICE AGAINST BRU	2010	KAUSHIK	VET RES COMMUN
398	Swiss albino	2	IM	2	CPG ODN	1	B. abortus	0	544	0	IP	2	5	21	4.69	0.125	0.898	subunidade	4	0	3	0.115414	0.56956	1.21044	igual	0	59	PROTECTION OF MICE AGAINST BRU	2010	KAUSHIK	VET RES COMMUN
399	Swiss albino	2	IM	2	without	0	B. abortus	0	544	0	IP	2	5	14	5.301	0	0.437	subunidade	4	0	3	0.032279	0.2982	0.5758	diferente	1	59	PROTECTION OF MICE AGAINST BRU	2010	KAUSHIK	VET RES COMMUN
400	Swiss albino	2	IM	2	without	0	B. abortus	0	544	0	IP	2	5	21	5.15	0.212	0.439	subunidade	4	0	3	0.151965	0.0080778	0.851922	igual	0	59	PROTECTION OF MICE AGAINST BRU	2010	KAUSHIK	VET RES COMMUN
401	Swiss albino	2		1	without	0	B. abortus	0	544	0	IP	2	5	14	3.389	0.1245	2.349	atenuada	0	1	3	0.0787931	2.13023	2.56777	igual	0	59	PROTECTION OF MICE AGAINST BRU	2010	KAUSHIK	VET RES COMMUN
402	Swiss albino	2		1	without	0	B. abortus	0	544	0	IP	2	5	21	3.08	0.124	2.5	atenuada	0	1	3	0.115054	2.18056	2.81944	igual	0	59	PROTECTION OF MICE AGAINST BRU	2010	KAUSHIK	VET RES COMMUN
403	C57BL/6	1	IP	1	without	0	B. abortus	0	2308	1	IP	2	6	14	5.57	0.48	0.57	mutante	3	0	8	0.176777	0.163929	0.976071	diferente	1	60	INACTIVATION OF FORMYLTRANSFER	2010	LACERDA	VACCINE
404	C57BL/6	1	IP	1	without	0	B. abortus	0	2308	1	IP	2	6	14	5.9	0.35	0.24	mutante	3	0	8	0.133276	-0.0605726	0.540573	diferente	1	60	INACTIVATION OF FORMYLTRANSFER	2010	LACERDA	VACCINE
405	C57BL/6	1	IP	1	without	0	B. abortus	0	2308	1	IP	2	6	14	4.45	0.5	1.69	atenuada	0	1	8	0.183576	1.2675	2.1125	diferente	1	60	INACTIVATION OF FORMYLTRANSFER	2010	LACERDA	VACCINE
406	C57BL/6	1	IP	1	without	0	B. abortus	0	2308	1	IP	2	6	14	5.31	0.35	0.83	atenuada	0	1	8	0.133276	0.529427	1.13057	diferente	1	60	INACTIVATION OF FORMYLTRANSFER	2010	LACERDA	VACCINE
407	Swiss albino	2			without	0	B. abortus	0	544	0			5.30103	14	1.67	0.21	2.97	atenuada	0	0	6	0.195363	2.5347	3.4053	igual	0	61	INTERMEDIATE ROUGH BRUCELLA AB	2015	LALSIAMTHARA	VACCINE
408	Swiss albino	2			without	0	B. abortus	0	544	0			5.30103	28	1.52	0.28	3.19	atenuada	0	0	6	0.131656	2.88665	3.47335	igual	0	61	INTERMEDIATE ROUGH BRUCELLA AB	2015	LALSIAMTHARA	VACCINE
409	Swiss albino	2			without	0	B. abortus	0	544	0			5.30103	14	1.45	0.42	3.2	mutante	3	0	6	0.245391	2.64323	3.73677	igual	0	61	INTERMEDIATE ROUGH BRUCELLA AB	2015	LALSIAMTHARA	VACCINE
410	Swiss albino	2			without	0	B. abortus	0	544	0			5.30103	14	1.93	0.27	2.72	mutante	3	0	6	0.207284	2.24814	3.17186	igual	0	61	INTERMEDIATE ROUGH BRUCELLA AB	2015	LALSIAMTHARA	VACCINE
411	Swiss albino	2			without	0	B. abortus	0	544	0			5.30103	28	1.55	0.34	3.15	mutante	3	0	6	0.153406	2.80819	3.49181	igual	0	61	INTERMEDIATE ROUGH BRUCELLA AB	2015	LALSIAMTHARA	VACCINE
412	Swiss albino	2			without	0	B. abortus	0	544	0			5.30103	28	2.04	0.32	2.67	mutante	3	0	6	0.146059	2.33456	2.98544	igual	0	61	INTERMEDIATE ROUGH BRUCELLA AB	2015	LALSIAMTHARA	VACCINE
413	BALB/C	0	IM	4	IFA	1	B. abortus	0	2308	1			5	14	6.14	0.18	0.24	subunidade	4	0	5	0.120333	-0.0374881	0.517488	igual	0	62	INDUCTION OF A TH1 - TYPE OF I	2002	LECLERQ	J. MED. MICROBIOL.
414	BALB/C	0	IM	4	without	0	B. abortus	0	2308	1			5	14	5.86	0.19	0.52	dna	1	0	5	0.123369	0.23551	0.80449	igual	0	62	INDUCTION OF A TH1 - TYPE OF I	2002	LECLERQ	J. MED. MICROBIOL.
415	BALB/C	0	Gen gun (GG)	4	without	0	B. abortus	0	2308	1			5	14	5.96	0.56	0.42	dna	1	0	5	0.265932	-0.193241	1.03324	igual	0	62	INDUCTION OF A TH1 - TYPE OF I	2002	LECLERQ	J. MED. MICROBIOL.
416	BALB/C	0		4	without	0	B. abortus	0	2308	1			5	14	3.9	0.26	2.48	atenuada	0	1	5	0.146697	2.14172	2.81828	igual	0	62	INDUCTION OF A TH1 - TYPE OF I	2002	LECLERQ	J. MED. MICROBIOL.
417	BALB/C	0	IP	1	without	0	B. melitensis	2	16 M	20	IP	2	8.68124	14	5.57	0.61	2.95	atenuada	0	0	20	0.217911	2.50886	3.39114	igual	0	63	A BRUCELLA MELITENSIS M5-90 WB	2015	LI	MOLECULAR IMMUNOLOGY
418	BALB/C	0	IP	1	without	0	B. melitensis	2	16 M	20	IP	2	8.68124	14	5.39	0.63	3.13	mutante	3	0	20	0.220737	2.68314	3.57686	igual	0	63	A BRUCELLA MELITENSIS M5-90 WB	2015	LI	MOLECULAR IMMUNOLOGY
419	BALB/C	0	IP	2	CFA and IFA	1	B. abortus	0	544	0	IP	2	5.30103	30	3.79	0.07	1.63	subunidade	4	0	5	0.0583095	1.49554	1.76446	igual	0	64	VACCINATION WITH RECOMBINANT F	2012	LI	VETERINARY MICROBIOLOGY
420	BALB/C	0	IP	2	CFA and IFA	1	B. abortus	0	544	0	IP	2	5.30103	30	4.1	0.18	1.32	subunidade	4	0	5	0.0943398	1.10245	1.53755	igual	0	64	VACCINATION WITH RECOMBINANT F	2012	LI	VETERINARY MICROBIOLOGY
421	BALB/C	0	IP	2	CFA and IFA	1	B. abortus	0	544	0	IP	2	5.30103	30	3.74	0.11	1.68	subunidade	4	0	5	0.0695701	1.51957	1.84043	igual	0	64	VACCINATION WITH RECOMBINANT F	2012	LI	VETERINARY MICROBIOLOGY
422	BALB/C	0	IP	1	IFA	1	B. abortus	0	544	0	IP	2	5.30103	30	3.51	0.21	1.91	atenuada	0	1	5	0.106019	1.66552	2.15448	igual	0	64	VACCINATION WITH RECOMBINANT F	2012	LI	VETERINARY MICROBIOLOGY
423	BALB/C	0	IP	1	without	0	B. abortus	0	2308	1	IP	2	6	14	5.06	1.05	2.22	mutante	3	0	5	0.62728	0.77349	3.66651	igual	0	65	IMMUNIZATION OF BALB/C MICE WI	2015	LI	JOURNAL OF VETERINARY SCIENCE
424	BALB/C	0	IP	1	without	0	B. abortus	0	2308	1	IP	2	6	28	4.79	0.04	1.76	mutante	3	0	5	0.21095	1.17759	2.34241	diferente	1	65	IMMUNIZATION OF BALB/C MICE WI	2015	LI	JOURNAL OF VETERINARY SCIENCE
425	BALB/C	0	IP	1	without	0	B. abortus	0	2308	1	IP	2	6	14	5.45	0.49	1.83	atenuada	0	1	5	0.470106	0.745933	2.91407	igual	0	65	IMMUNIZATION OF BALB/C MICE WI	2015	LI	JOURNAL OF VETERINARY SCIENCE
426	BALB/C	0	IP	1	without	0	B. abortus	0	2308	1	IP	2	6	28	5.21	0.67	1.34	atenuada	0	1	5	0.366005	0.49599	2.18401	igual	0	65	IMMUNIZATION OF BALB/C MICE WI	2015	LI	JOURNAL OF VETERINARY SCIENCE
427	BALB/C	0	IP	3	IFA	1	B. abortus	0	544	0	IP	2	4	10	2.89	0.17	2.6	subunidade	4	0	5	0.231948	2.06513	3.13487	igual	0	66	PROTECTIVE EFFECTS OF RECOMBIN	2012	LIM	JOURNAL OF VETERINARY SCIENCE
428	BALB/C	0	IP	2	without	0	B. melitensis	2	16 M	20	IP	2	5	14	3.34	0.171	1.74	atenuada	0	0	5	0.0936824	1.52397	1.95603	igual	0	67	IMMUNE RESPONSES AND PROTECTIO	2015	LIU	VETERINARY IMMUNOLOGY AND IMMUNOPATHOLOGY
429	BALB/C	0	IP	2	without	0	B. melitensis	2	16 M	20	IP	2	5	14	3.54	0.025	1.54	inativada	2	0	5	0.0552558	1.39122	1.68878	diferente	1	67	IMMUNE RESPONSES AND PROTECTIO	2015	LIU	VETERINARY IMMUNOLOGY AND IMMUNOPATHOLOGY
430	BALB/C	0	IM	3	without	0	B. abortus	0	544	0	IP	2	5.69897	28	3.59	0.35	0.81	subunidade	4	0	5	0.221359	0.249544	1.27046	igual	0	69	PROTECTIVE IMMUNITY ELICITED B	2006	LUO	INFECTION AND IMMUNITY
431	BALB/C	0	IM	3	without	0	B. abortus	0	544	0	IP	2	5.69897	28	2.34	0.57	2.05	dna	1	0	5	0.299132	1.3202	2.6998	igual	0	69	PROTECTIVE IMMUNITY ELICITED B	2006	LUO	INFECTION AND IMMUNITY
432	BALB/C	0	IM	3	without	0	B. abortus	0	544	0	IP	2	5.69897	28	3.15	0.6	1.59	dna	1	0	5	0.310644	0.483652	1.91635	igual	0	69	PROTECTIVE IMMUNITY ELICITED B	2006	LUO	INFECTION AND IMMUNITY
433	BALB/C	0	IM	3	without	0	B. abortus	0	544	0	IP	2	5.69897	28	3.22	0.55	1.25	dna	1	0	5	0.291548	0.45769	1.80231	igual	0	69	PROTECTIVE IMMUNITY ELICITED B	2006	LUO	INFECTION AND IMMUNITY
434	BALB/C	0		1	without	0	B. abortus	0	544	0	IP	2	5.69897	28	2.21	0.13	2.14	atenuada	0	1	5	0.166973	1.75496	2.52504	igual	0	69	PROTECTIVE IMMUNITY ELICITED B	2006	LUO	INFECTION AND IMMUNITY
435	BALB/C	0	SC	3	egg PC/Chol liposome entrapped	1	B. abortus	0	544	0	IP	2	5.30103	7	4.28	0.025	0.59	subunidade	4	0	4	0.0132853	0.557492	0.622508	igual	0	70	ESCHERIOSOME-MEDIATED DELIVERY	2007	MALLICK	VACCINE
436	BALB/C	0	SC	3	egg PC/Chol liposome entrapped	1	B. abortus	0	544	0	IP	2	5.30103	15	3.68	0.011	1.2	subunidade	4	0	4	0.007433	1.18181	1.21819	igual	0	70	ESCHERIOSOME-MEDIATED DELIVERY	2007	MALLICK	VACCINE
437	BALB/C	0	SC	3	egg PC/Chol liposome entrapped	1	B. abortus	0	544	0	IP	2	5.30103	30	3.01	0.022	1.57	subunidade	4	0	4	0.0118849	1.54092	1.59908	igual	0	70	ESCHERIOSOME-MEDIATED DELIVERY	2007	MALLICK	VACCINE
438	BALB/C	0	SC	3	escheriosome entrapped	1	B. abortus	0	544	0	IP	2	5.30103	7	4.25	0.043	0.62	subunidade	4	0	4	0.0219659	0.55317	0.68683	diferente	1	70	ESCHERIOSOME-MEDIATED DELIVERY	2007	MALLICK	VACCINE
439	BALB/C	0	SC	3	escheriosome entrapped	1	B. abortus	0	544	0	IP	2	5.30103	15	3.56	0.019	1.32	subunidade	4	0	4	0.0107355	1.29373	1.34627	igual	0	70	ESCHERIOSOME-MEDIATED DELIVERY	2007	MALLICK	VACCINE
440	BALB/C	0	SC	3	escheriosome entrapped	1	B. abortus	0	544	0	IP	2	5.30103	30	2.93	0.03	1.65	subunidade	4	0	4	0.0156605	1.61168	1.68832	igual	0	70	ESCHERIOSOME-MEDIATED DELIVERY	2007	MALLICK	VACCINE
441	BALB/C	0	SC	3	IFA	1	B. abortus	0	544	0	IP	2	5.30103	7	4.67	0.016	0.2	subunidade	4	0	4	0.0091788	0.17754	0.22246	igual	0	70	ESCHERIOSOME-MEDIATED DELIVERY	2007	MALLICK	VACCINE
442	BALB/C	0	SC	3	IFA	1	B. abortus	0	544	0	IP	2	5.30103	15	4.32	0.012	0.56	subunidade	4	0	4	0.0078102	0.540889	0.579111	igual	0	70	ESCHERIOSOME-MEDIATED DELIVERY	2007	MALLICK	VACCINE
443	BALB/C	0	SC	3	IFA	1	B. abortus	0	544	0	IP	2	5.30103	30	3.91	0.034	0.67	subunidade	4	0	4	0.0175855	0.62697	0.71303	igual	0	70	ESCHERIOSOME-MEDIATED DELIVERY	2007	MALLICK	VACCINE
444	BALB/C	0	SC	3	without	0	B. abortus	0	544	0	IP	2	5.30103	7	4.85	0.012	0.02	subunidade	4	0	4	0.0075	0.0016482	0.0383518	igual	0	70	ESCHERIOSOME-MEDIATED DELIVERY	2007	MALLICK	VACCINE
445	BALB/C	0	SC	3	without	0	B. abortus	0	544	0	IP	2	5.30103	15	4.78	0.007	0.1	subunidade	4	0	4	0.0061033	0.0850658	0.114934	igual	0	70	ESCHERIOSOME-MEDIATED DELIVERY	2007	MALLICK	VACCINE
446	BALB/C	0	SC	3	without	0	B. abortus	0	544	0	IP	2	5.30103	30	4.82	0.015	-0.24	subunidade	4	0	4	0.0087464	-0.261402	-0.218598	igual	0	70	ESCHERIOSOME-MEDIATED DELIVERY	2007	MALLICK	VACCINE
447	BALB/C	0	SC	3	escheriosome mixed	1	B. abortus	0	544	0	IP	2	5.30103	7	4.75	0.045	0.12	subunidade	4	0	4	0.0229456	0.0499393	0.190061	diferente	1	70	ESCHERIOSOME-MEDIATED DELIVERY	2007	MALLICK	VACCINE
448	BALB/C	0	SC	3	escheriosome mixed	1	B. abortus	0	544	0	IP	2	5.30103	15	4.66	0.035	0.22	subunidade	4	0	4	0.0182003	0.175465	0.264535	igual	0	70	ESCHERIOSOME-MEDIATED DELIVERY	2007	MALLICK	VACCINE
449	BALB/C	0	SC	3	escheriosome mixed	1	B. abortus	0	544	0	IP	2	5.30103	30	4.78	0.054	-0.2	subunidade	4	0	4	0.0273724	-0.284576	-0.115424	diferente	1	70	ESCHERIOSOME-MEDIATED DELIVERY	2007	MALLICK	VACCINE
450	BALB/C	0	SC	1	without	0	B. abortus	0	544	0	IP	2	5.30103	7	4.63	0.027	0.24	atenuada	0	1	4	0.0142302	0.20518	0.27482	igual	0	70	ESCHERIOSOME-MEDIATED DELIVERY	2007	MALLICK	VACCINE
451	BALB/C	0		1	without	0	B. abortus	0	544	0	IP	2	5.30103	15	3.97	0.04	0.91	atenuada	0	1	4	0.0206155	0.848316	0.971684	diferente	1	70	ESCHERIOSOME-MEDIATED DELIVERY	2007	MALLICK	VACCINE
452	BALB/C	0		1	without	0	B. abortus	0	544	0	IP	2	5.30103	30	2.77	0.053	1.81	atenuada	0	1	4	0.0268794	1.72704	1.89297	diferente	1	70	ESCHERIOSOME-MEDIATED DELIVERY	2007	MALLICK	VACCINE
453	BALB/C	0	SC	1	without	0	B. melitensis	2	H38-NxR	23	IP	2	4	14	1.77	1.09	3.72	mutante	3	0	5	0.505589	2.38585	5.05415	diferente	1	71	DELETION OF THE GI-2 INTEGRASE	2013	MANCILLA	VETERINARY RESEARCH
454	BALB/C	0	SC	1	without	0	B. melitensis	2	H38-NxR	23	IP	2	4	14	1.08	0.86	4.41	atenuada	0	1	5	0.407333	3.47069	5.34931	igual	0	71	DELETION OF THE GI-2 INTEGRASE	2013	MANCILLA	VETERINARY RESEARCH
455	BALB/C	0	Conjuntival	1	mannosylated nanoparticles	1	B. ovis	3	PA76250	34	IP	2	4.69897	21	3.69	0.13	2.93	subunidade	4	0	6	0.10083	2.70534	3.15466	igual	0	72	CONJUNCTIVAL VACCINATION AGAIN	2012	MARTINS	JOURNAL OF CONTROLLED RELEASE
456	BALB/C	0	SC	1	without	0	B. ovis	3	PA76250	34	IP	2	4.69897	21	4.1	0.22	2.52	atenuada	0	1	6	0.124164	2.24335	2.79665	igual	0	72	CONJUNCTIVAL VACCINATION AGAIN	2012	MARTINS	JOURNAL OF CONTROLLED RELEASE
457	BALB/C	0	SC	1	without	0	B. abortus	0	2308	1	IP	2	5.30103	28	3.087	1.34	0.946	atenuada	0	0	6	0.573295	-0.458339	2.35034	diferente	1	73	BRUCELLA ABORTUS S19 AND RB51	2015	MIRANDA	VACCINE
458	Swiss	2	SC	1	without	0	B. abortus	0	2308	1	IP	2	5.30103	28	3.001	0.64	2.347	atenuada	0	0	6	0.271416	1.67687	3.01713	diferente	1	73	BRUCELLA ABORTUS S19 AND RB51	2015	MIRANDA	VACCINE
459	CD1	2	SC	1	without	0	B. abortus	0	2308	1	IP	2	5.30103	28	3.48	0.85	1.418	atenuada	0	0	6	0.392641	0.504176	2.33182	igual	0	73	BRUCELLA ABORTUS S19 AND RB51	2015	MIRANDA	VACCINE
460	BALB/C	0	SC	1	without	0	B. abortus	0	544	1	IP	2	5.30103	28	2.535	0.37	1.762	atenuada	0	0	6	0.241005	1.22501	2.29899	igual	0	73	BRUCELLA ABORTUS S19 AND RB51	2015	MIRANDA	VACCINE
461	Swiss	2	SC	1	without	0	B. abortus	0	544	1	IP	2	5.30103	28	2.796	0.8	1.834	atenuada	0	0	6	0.356488	1.0397	2.6283	igual	0	73	BRUCELLA ABORTUS S19 AND RB51	2015	MIRANDA	VACCINE
462	CD1	2	SC	1	without	0	B. abortus	0	544	1	IP	2	5.30103	28	2.523	0.52	2.004	atenuada	0	0	6	0.330353	1.26793	2.74007	igual	0	73	BRUCELLA ABORTUS S19 AND RB51	2015	MIRANDA	VACCINE
463	BALB/C	0	SC	1	without	0	B. abortus	0	2308	1	IP	2	5.30103	28	2.974	0.29	1.059	atenuada	0	0	6	0.208367	0.59473	1.52327	igual	0	73	BRUCELLA ABORTUS S19 AND RB51	2015	MIRANDA	VACCINE
464	Swiss	2	SC	1	without	0	B. abortus	0	2308	1	IP	2	5.30103	28	2.163	0.56	3.185	atenuada	0	0	6	0.240139	2.59793	3.77207	diferente	1	73	BRUCELLA ABORTUS S19 AND RB51	2015	MIRANDA	VACCINE
465	CD1	2	SC	1	without	0	B. abortus	0	2308	1	IP	2	5.30103	28	2.226	0.37	2.672	atenuada	0	0	6	0.237838	2.13937	3.20463	igual	0	73	BRUCELLA ABORTUS S19 AND RB51	2015	MIRANDA	VACCINE
466	BALB/C	0	sc	1	without	0	B. abortus	0	544	1	IP	2	5.30103	28	2.644	0.28	1.653	atenuada	0	0	6	0.219848	1.16315	2.14285	igual	0	73	BRUCELLA ABORTUS S19 AND RB51	2015	MIRANDA	VACCINE
467	Swiss	2	SC	1	without	0	B. abortus	0	544	1	IP	2	5.30103	28	2.229	0.07	2.401	atenuada	0	0	6	0.145717	2.0346	2.7674	diferente	1	73	BRUCELLA ABORTUS S19 AND RB51	2015	MIRANDA	VACCINE
468	CD1	2	SC	1	without	0	B. abortus	0	544	1	IP	2	5.30103	28	2.333	0.65	2.194	atenuada	0	0	6	0.36672	1.3769	3.0111	igual	0	73	BRUCELLA ABORTUS S19 AND RB51	2015	MIRANDA	VACCINE
469	BALB/C	0	IP	1	without	0	B. abortus	0	2308	1	IP	2	4.69897	14	3.44	1.37	2.07	mutante	3	0	6	0.561442	0.633304	3.5067	diferente	1	74	CHARACTERIZATION OF BRUCELLA A	2003	MONREAL	INFECTION AND IMMUNITY
470	BALB/C	0	IP	1	without	0	B. abortus	0	2308	1	IP	2	4.69897	14	3.27	2.02	2.24	mutante	3	0	6	0.826115	0.120872	4.35913	diferente	1	74	CHARACTERIZATION OF BRUCELLA A	2003	MONREAL	INFECTION AND IMMUNITY
471	BALB/C	0	IP	1	without	0	B. abortus	0	2308	1	IP	2	4.69897	14	5.24	0.17	0.27	mutante	3	0	6	0.084951	0.0807175	0.459282	igual	0	74	CHARACTERIZATION OF BRUCELLA A	2003	MONREAL	INFECTION AND IMMUNITY
472	BALB/C	0	IP	1	without	0	B. abortus	0	2308	1	IP	2	4.69897	14	5.43	0.26	0.08	mutante	3	0	6	0.116904	-0.196135	0.356135	igual	0	74	CHARACTERIZATION OF BRUCELLA A	2003	MONREAL	INFECTION AND IMMUNITY
473	BALB/C	0	IP	1	without	0	B. ovis	3	PA	33	IP	2	4.90309	14	2.35	2.51	2.86	mutante	3	0	6	1.04646	0.2326	5.4874	diferente	1	74	CHARACTERIZATION OF BRUCELLA A	2003	MONREAL	INFECTION AND IMMUNITY
474	BALB/C	0	IP	1	without	0	B. ovis	3	PA	33	IP	2	4.90309	14	0.61	0.07	4.6	mutante	3	0	6	0.214204	4.05511	5.14489	diferente	1	74	CHARACTERIZATION OF BRUCELLA A	2003	MONREAL	INFECTION AND IMMUNITY
475	BALB/C	0	IP	1	without	0	B. ovis	3	PA	33	IP	2	4.90309	14	4.07	2.15	1.14	mutante	3	0	6	0.903041	-1.1103	3.3903	diferente	1	74	CHARACTERIZATION OF BRUCELLA A	2003	MONREAL	INFECTION AND IMMUNITY
476	BALB/C	0	IP	1	without	0	B. ovis	3	PA	33	IP	2	4.90309	14	5.66	0.32	-0.45	mutante	3	0	6	0.249266	-1.0054	0.105398	igual	0	74	CHARACTERIZATION OF BRUCELLA A	2003	MONREAL	INFECTION AND IMMUNITY
477	BALB/C	0	SC	1	without	0	B. abortus	0	2308	1	IP	2	4.69897	14	1.92	0.65	3.59	atenuada	0	1	6	0.269846	2.90943	4.27057	diferente	1	74	CHARACTERIZATION OF BRUCELLA A	2003	MONREAL	INFECTION AND IMMUNITY
478	BALB/C	0	IP	1	without	0	B. abortus	0	2308	1	IP	2	4.69897	14	4.87	0.19	0.64	atenuada	0	1	6	0.0917424	0.435585	0.844415	igual	0	74	CHARACTERIZATION OF BRUCELLA A	2003	MONREAL	INFECTION AND IMMUNITY
479	BALB/C	0	SC	1	without	0	B. abortus	0	2308	1	IP	2	4.69897	14	2.7	0.69	3.4	atenuada	0	1	6	0.304001	2.72264	4.07736	igual	0	74	CHARACTERIZATION OF BRUCELLA A	2003	MONREAL	INFECTION AND IMMUNITY
480	BALB/C	0	SC	1	without	0	B. abortus	0	2308	1	IP	2	4.69897	14	5.31	0.99	0.79	subunidade	4	1	6	0.42002	-0.246637	1.82664	diferente	1	74	CHARACTERIZATION OF BRUCELLA A	2003	MONREAL	INFECTION AND IMMUNITY
481	BALB/C	0	SC	1	without	0	B. ovis	3	PA	33	IP	2	4.90309	14	2.09	1.83	3.12	atenuada	0	1	6	0.77667	1.20374	5.03626	diferente	1	74	CHARACTERIZATION OF BRUCELLA A	2003	MONREAL	INFECTION AND IMMUNITY
482	BALB/C	0	IP	1	without	0	B. ovis	3	PA	33	IP	2	4.90309	14	2.1	2.29	3.11	atenuada	0	1	6	0.958688	0.713162	5.50684	diferente	1	74	CHARACTERIZATION OF BRUCELLA A	2003	MONREAL	INFECTION AND IMMUNITY
483	BALB/C	0	IP	1	without	0	B. abortus	0	2308	1	IP	2	4.69897	7	3.68	1.07	2.52	atenuada	0	0	5	0.61113	1.11073	3.92927	igual	0	75	COMPARISON OF LIVING AND NONLI	1986	MONTARAZ	INFECTION AND IMMUNITY
484	BALB/C	0	IP	1	without	0	B. abortus	0	2308	1	IP	2	4.69897	28	5.5	0.7	0.75	atenuada	0	0	5	0.333946	-0.0200811	1.52008	igual	0	75	COMPARISON OF LIVING AND NONLI	1986	MONTARAZ	INFECTION AND IMMUNITY
485	BALB/C	0	IP	1	without	0	B. abortus	0	2308	1	IP	2	4.69897	7	4.81	1.9	1.39	atenuada	0	0	5	0.93086	-0.756567	3.53657	igual	0	75	COMPARISON OF LIVING AND NONLI	1986	MONTARAZ	INFECTION AND IMMUNITY
486	BALB/C	0	IP	1	without	0	B. abortus	0	2308	1	IP	2	4.69897	28	5.84	0.86	0.41	atenuada	0	0	5	0.401796	-0.641184	1.46118	diferente	1	75	COMPARISON OF LIVING AND NONLI	1986	MONTARAZ	INFECTION AND IMMUNITY
487	BALB/C	0	IP	1	without	0	B. abortus	0	2308	1	IP	2	4.69897	7	4.27	1	1.93	atenuada	0	0	5	0.586941	0.576511	3.28349	igual	0	75	COMPARISON OF LIVING AND NONLI	1986	MONTARAZ	INFECTION AND IMMUNITY
488	BALB/C	0	IP	1	without	0	B. abortus	0	2308	1	IP	2	4.69897	28	4.85	0.89	1.4	atenuada	0	0	5	0.414656	0.311626	2.48837	diferente	1	75	COMPARISON OF LIVING AND NONLI	1986	MONTARAZ	INFECTION AND IMMUNITY
489	BALB/C	0	IP	1	without	0	B. abortus	0	2308	1	IP	2	4.69897	7	2.91	0.97	3.29	atenuada	0	0	5	0.576784	1.95993	4.62007	igual	0	75	COMPARISON OF LIVING AND NONLI	1986	MONTARAZ	INFECTION AND IMMUNITY
490	BALB/C	0	IP	1	without	0	B. abortus	0	2308	1	IP	2	4.69897	28	4.98	1.01	1.27	atenuada	0	0	5	0.466412	0.0324501	2.50755	diferente	1	75	COMPARISON OF LIVING AND NONLI	1986	MONTARAZ	INFECTION AND IMMUNITY
491	BALB/C	0	IP	1	without	0	B. abortus	0	2308	1	IV	3	4.69897	7	5.88	0.8	0.82	atenuada	0	0	5	0.364856	-0.164127	1.80413	diferente	1	75	COMPARISON OF LIVING AND NONLI	1986	MONTARAZ	INFECTION AND IMMUNITY
492	BALB/C	0	IP	1	without	0	B. abortus	0	2308	1	IV	3	4.69897	7	4.93	0.8	1.65	atenuada	0	0	5	0.363208	0.664098	2.6359	diferente	1	75	COMPARISON OF LIVING AND NONLI	1986	MONTARAZ	INFECTION AND IMMUNITY
493	BALB/C	0	IP	1	without	0	B. abortus	0	2308	1	IV	3	4.69897	28	3.86	0.55	2.51	atenuada	0	0	5	0.391127	1.60806	3.41194	igual	0	75	COMPARISON OF LIVING AND NONLI	1986	MONTARAZ	INFECTION AND IMMUNITY
494	BALB/C	0	IP	1	without	0	B. abortus	0	2308	1	IV	3	4.69897	7	4.27	0.36	2.44	atenuada	0	0	5	0.174413	2.0378	2.8422	igual	0	75	COMPARISON OF LIVING AND NONLI	1986	MONTARAZ	INFECTION AND IMMUNITY
495	BALB/C	0	IP	1	without	0	B. abortus	0	2308	1	IV	3	4.69897	28	5.45	0.67	1.15	atenuada	0	0	5	0.351283	0.339939	1.96006	igual	0	75	COMPARISON OF LIVING AND NONLI	1986	MONTARAZ	INFECTION AND IMMUNITY
496	BALB/C	0	IP	2	without	0	B. abortus	0	2308	1	IP	2	4.47712	14	3.32	0.84	1.95	inativada	2	0	15	0.218128	1.48314	2.41686	diferente	1	76	IMMUNIZATION OF MICE WITH GAMM	2011	MOUSTAFA	VACCINE
497	BALB/C	0	IP	2	without	0	B. suis	4	1330	40	IP	2	4.47712	14	2.13	1.16	3.58	inativada	2	0	15	0.308729	2.92466	4.23534	diferente	1	76	IMMUNIZATION OF MICE WITH GAMM	2011	MOUSTAFA	VACCINE
498	BALB/C	0	IP	2	without	0	B. melitensis	2	16 M	20	IP	2	4.47712	14	3.62	1.4	2.04	inativada	2	0	15	0.362592	1.2632	2.81679	diferente	1	76	IMMUNIZATION OF MICE WITH GAMM	2011	MOUSTAFA	VACCINE
499	BALB/C	0	IP	2	without	0	B. abortus	0	2308	1	IP	2	4.47712	14	2.29	0.32	2.98	inativada	2	0	15	0.0858293	2.79823	3.16177	diferente	1	76	IMMUNIZATION OF MICE WITH GAMM	2011	MOUSTAFA	VACCINE
500	BALB/C	0	IP	2	without	0	B. abortus	0	2308	1	IP	2	4.47712	14	3.24	0.19	2.03	inativada	2	0	15	0.0542832	1.91676	2.14324	diferente	1	76	IMMUNIZATION OF MICE WITH GAMM	2011	MOUSTAFA	VACCINE
501	BALB/C	0	IP	2	without	0	B. suis	4	1330	40	IP	2	4.47712	14	2.15	0.81	3.56	inativada	2	0	15	0.222141	3.0924	4.0276	diferente	1	76	IMMUNIZATION OF MICE WITH GAMM	2011	MOUSTAFA	VACCINE
502	BALB/C	0	IP	2	without	0	B. suis	4	1330	40	IP	2	4.47712	14	2.31	0.99	3.4	inativada	2	0	15	0.266358	2.83642	3.96358	diferente	1	76	IMMUNIZATION OF MICE WITH GAMM	2011	MOUSTAFA	VACCINE
503	BALB/C	0	IP	2	without	0	B. melitensis	2	16 M	20	IP	2	4.47712	14	4.32	0.43	1.34	inativada	2	0	15	0.114601	1.09684	1.58316	diferente	1	76	IMMUNIZATION OF MICE WITH GAMM	2011	MOUSTAFA	VACCINE
504	BALB/C	0	IP	2	without	0	B. melitensis	2	16 M	20	IP	2	4.47712	14	3.33	1.73	2.33	inativada	2	0	15	0.447586	1.37075	3.28925	diferente	1	76	IMMUNIZATION OF MICE WITH GAMM	2011	MOUSTAFA	VACCINE
505	BALB/C	0	IM	1	without	0	B. abortus	0	2308	1	IP	2	4	14	4.91	1.5	1.15	dna	1	0	6	0.621504	-0.420791	2.72079	diferente	1	77	INTRASPLEEN DELIVERY OF A DNA	2004	MUNOZ-MONTESINO	INFECTION AND IMMUNITY
506	BALB/C	0	IS (intraspleen)	1	without	0	B. abortus	0	2308	1	IP	2	4	14	4.57	0.94	1.52	dna	1	0	6	0.384101	0.533708	2.50629	diferente	1	77	INTRASPLEEN DELIVERY OF A DNA	2004	MUNOZ-MONTESINO	INFECTION AND IMMUNITY
507	BALB/C	0	IP	3	Immuneplus adjuvant system + maltose binding protein (MBP)	1	B. abortus	0	S19	1	IV	3	6	7	4	0.15	0.84	subunidade	4	0	5	0.162111	0.466171	1.21383	igual	0	78	IMMUNIZATION OF MICE WITH RECO	1996	OLIVERIA	VACCINE
508	BALB/C	0	IP	3	Immuneplus adjuvant system + maltose binding protein (MBP)	1	B. abortus	0	S19	1	IV	3	6	14	4.95	0.45	1.13	subunidade	4	0	5	0.263401	0.522597	1.7374	igual	0	78	IMMUNIZATION OF MICE WITH RECO	1996	OLIVERIA	VACCINE
509	BALB/C	0	IP	3	Immuneplus adjuvant system + maltose binding protein (MBP)	1	B. abortus	0	S19	1	IV	3	6	28	2.94	0.14	1.21	subunidade	4	0	5	0.152118	0.859214	1.56079	igual	0	78	IMMUNIZATION OF MICE WITH RECO	1996	OLIVERIA	VACCINE
510	BALB/C	0	IP	1	without	0	B. abortus	0	S19	1	IV	3	6	7	3.7	0.12	1.1	atenuada	0	1	5	0.124016	0.814018	1.38598	igual	0	78	IMMUNIZATION OF MICE WITH RECO	1996	OLIVERIA	VACCINE
511	BALB/C	0	IP	1	without	0	B. abortus	0	S19	1	IV	3	6	14	3.25	0.25	2.85	atenuada	0	1	5	0.185149	2.42305	3.27695	igual	0	78	IMMUNIZATION OF MICE WITH RECO	1996	OLIVERIA	VACCINE
512	BALB/C	0	IP	1	without	0	B. abortus	0	S19	1	IV	3	6	28	1.7	0.12	2.65	atenuada	0	1	5	0.157035	2.28788	3.01212	igual	0	78	IMMUNIZATION OF MICE WITH RECO	1996	OLIVERIA	VACCINE
513	BALB/C	0	IP	1	without	0	B. abortus	0	2308	1	IP	2	4	14	5.92	0.59	1.77	vetor	5	0	10	0.213776	1.32087	2.21913	igual	0	79	VACCINATION WITH LIVE ESCHERIC	1999	ONATE	INFECTION AND IMMUNITY
514	BALB/C	0	IP	1	without	0	B. abortus	0	2308	1	IP	2	4	14	5.51	0.39	2.09	atenuada	5	1	10	0.239708	1.58639	2.59361	igual	0	79	VACCINATION WITH LIVE ESCHERIC	1999	ONATE	INFECTION AND IMMUNITY
515	BALB/C	0	IM	3	without	0	B. abortus	0	2308	1	IP	2	4	14	3.83	0.29	2.16	dna	1	0	6	0.153677	1.81759	2.50241	igual	0	80	A DNA VACCINE ENCODING CU,ZN S	2003	ONATE	INFECTION AND IMMUNITY
516	BALB/C	0	IP	1	without	0	B. abortus	0	2308	1	IP	2	4	14	3.77	0.42	2.22	atenuada	0	1	6	0.197484	1.77998	2.66002	igual	0	80	A DNA VACCINE ENCODING CU,ZN S	2003	ONATE	INFECTION AND IMMUNITY
517	BALB/C	0	IP	4	without	0	B. abortus	0	2308	1	IP	2	4	14	1.55	0.84	1.52	vetor	5	0	5	2.50275	0.426169	0.537253	igual	0	81	AN RNA VACCINE BASED ON RECOMB	2005	ONATE	INFECTION AND IMMUNITY
518	BALB/C	0	IP	1	without	0	B. abortus	0	2308	1	IP	2	4	14	1.17	0.35	1.9	atenuada	0	1	5	0.254951	1.31208	2.48792	igual	0	81	AN RNA VACCINE BASED ON RECOMB	2005	ONATE	INFECTION AND IMMUNITY
519	BALB/C	0	IP	1	without	0	B. canis	1	WT	12	IP	2	4.69897	14	4.8	0.68	0.76	mutante	3	0	16	0.251247	0.246885	1.27311	igual	0	82	IMMUNOGENICRESPONSEOFBRUCELLAC	2012	PALOMARES-RESENDIZ	FRONTIERS IN CELLULAR AND INFECTION MICROBIOLOGY
520	BALB/C	0	IP	1	without	0	B. canis	1	WT	12	IP	2	4.69897	28	2.95	0.46	1.96	mutante	3	0	16	0.207319	1.5366	2.3834	igual	0	82	IMMUNOGENICRESPONSEOFBRUCELLAC	2012	PALOMARES-RESENDIZ	FRONTIERS IN CELLULAR AND INFECTION MICROBIOLOGY
521	BALB/C	0	IP	1	without	0	B. canis	1	WT	12	IP	2	4.69897	14	3.84	0.58	1.72	mutante	3	0	16	0.235053	1.23996	2.20004	igual	0	82	IMMUNOGENICRESPONSEOFBRUCELLAC	2012	PALOMARES-RESENDIZ	FRONTIERS IN CELLULAR AND INFECTION MICROBIOLOGY
522	BALB/C	0	IP	1	without	0	B. canis	1	WT	12	IP	2	4.69897	28	3	0.47	1.91	mutante	3	0	16	0.208716	1.48374	2.33626	igual	0	82	IMMUNOGENICRESPONSEOFBRUCELLAC	2012	PALOMARES-RESENDIZ	FRONTIERS IN CELLULAR AND INFECTION MICROBIOLOGY
523	BALB/C	0	IP	2	IFA	1	B. abortus	0	544	0	IP	2	4.60206	28	3.12	0.16	1.78	subunidade	4	0	5	0.192665	1.33571	2.22429	igual	0	83	IMMUNIZATION WITH RECOMBINANT	2009	PASQUEVICH	INFECTION AND IMMUNITY
524	BALB/C	0	IP	2	IFA	1	B. abortus	0	544	0	IP	2	4.60206	28	3.18	0.12	1.72	subunidade	4	0	5	0.186762	1.23103	2.20897	diferente	1	83	IMMUNIZATION WITH RECOMBINANT	2009	PASQUEVICH	INFECTION AND IMMUNITY
525	BALB/C	0	IP	2	IFA	1	B. abortus	0	544	0	IP	2	4.60206	28	3.59	0.36	1.44	subunidade	4	0	5	0.234094	0.900178	1.97982	igual	0	83	IMMUNIZATION WITH RECOMBINANT	2009	PASQUEVICH	INFECTION AND IMMUNITY
526	BALB/C	0	IP	2	IFA	1	B. abortus	0	544	0	IP	2	4.60206	28	3.65	0.63	1.38	subunidade	4	0	5	0.329029	0.621258	2.13874	igual	0	83	IMMUNIZATION WITH RECOMBINANT	2009	PASQUEVICH	INFECTION AND IMMUNITY
527	BALB/C	0	IP	2	IFA	1	B. abortus	0	544	0	IP	2	4.60206	28	3.11	0.23	1.97	subunidade	4	0	8	0.172409	1.60022	2.33978	igual	0	83	IMMUNIZATION WITH RECOMBINANT	2009	PASQUEVICH	INFECTION AND IMMUNITY
528	BALB/C	0	IP	2	IFA	1	B. abortus	0	544	0	IP	2	4.60206	28	3.23	0.65	1.85	subunidade	4	0	8	0.275545	1.25901	2.44098	igual	0	83	IMMUNIZATION WITH RECOMBINANT	2009	PASQUEVICH	INFECTION AND IMMUNITY
529	BALB/C	0	IP	2	IFA	1	B. abortus	0	544	0	IP	2	4.60206	28	3.58	0.39	1.5	subunidade	4	0	8	0.205244	1.0598	1.9402	igual	0	83	IMMUNIZATION WITH RECOMBINANT	2009	PASQUEVICH	INFECTION AND IMMUNITY
530	BALB/C	0	IP	2	IFA	1	B. abortus	0	544	0	IP	2	4.60206	28	3.65	0.64	1.43	subunidade	4	0	8	0.272603	0.845324	2.01468	igual	0	83	IMMUNIZATION WITH RECOMBINANT	2009	PASQUEVICH	INFECTION AND IMMUNITY
531	BALB/C	0	IP	2	IFA	1	B. abortus	0	544	0	IP	2	4.60206	28	4.84	0.5	1.61	subunidade	4	0	5	0.232207	0.998167	2.22183	diferente	1	83	IMMUNIZATION WITH RECOMBINANT	2009	PASQUEVICH	INFECTION AND IMMUNITY
532	BALB/C	0	IP	2	IFA	1	B. abortus	0	544	0	IP	2	4.60206	28	4.67	0.59	1.78	subunidade	4	0	5	0.271183	1.05612	2.50388	diferente	1	83	IMMUNIZATION WITH RECOMBINANT	2009	PASQUEVICH	INFECTION AND IMMUNITY
533	BALB/C	0	IP	2	IFA	1	B. abortus	0	544	0	IP	2	4.60206	28	4.56	0.15	1.89	subunidade	4	0	5	0.0917606	1.6784	2.1016	igual	0	83	IMMUNIZATION WITH RECOMBINANT	2009	PASQUEVICH	INFECTION AND IMMUNITY
534	BALB/C	0	IP	2	aluminum (AL)	1	B. abortus	0	544	0	IP	2	4.60206	28	4.35	0.52	1.4	subunidade	4	0	6	0.220945	0.855438	1.94456	diferente	1	83	IMMUNIZATION WITH RECOMBINANT	2009	PASQUEVICH	INFECTION AND IMMUNITY
535	BALB/C	0	IP	2	aluminum (AL)	1	B. abortus	0	544	0	IP	2	4.60206	28	4.27	0.66	1.48	subunidade	4	0	6	0.276315	0.789209	2.17079	diferente	1	83	IMMUNIZATION WITH RECOMBINANT	2009	PASQUEVICH	INFECTION AND IMMUNITY
536	BALB/C	0	IP	2	aluminum (AL)	1	B. abortus	0	544	0	IP	2	4.60206	28	4.44	1	1.31	subunidade	4	0	6	0.412816	0.262416	2.35758	diferente	1	83	IMMUNIZATION WITH RECOMBINANT	2009	PASQUEVICH	INFECTION AND IMMUNITY
537	BALB/C	0	IP	2	aluminum (AL)	1	B. abortus	0	544	0	IP	2	4.60206	28	4.48	0.59	1.27	subunidade	4	0	6	0.248529	0.652442	1.88756	diferente	1	83	IMMUNIZATION WITH RECOMBINANT	2009	PASQUEVICH	INFECTION AND IMMUNITY
538	BALB/C	0	IP	2	IFA	1	B. abortus	0	544	0	IP	2	4.60206	28	4.05	0.55	1.7	subunidade	4	0	6	0.232737	1.12419	2.27581	diferente	1	83	IMMUNIZATION WITH RECOMBINANT	2009	PASQUEVICH	INFECTION AND IMMUNITY
539	BALB/C	0	IG	3	cholera toxin (CT)	1	B. abortus	0	544	0	IG	0	10.1139	28	4.32	0.21	1.15	subunidade	4	0	5	0.0943398	0.889901	1.4101	diferente	1	83	IMMUNIZATION WITH RECOMBINANT	2009	PASQUEVICH	INFECTION AND IMMUNITY
540	BALB/C	0	IG	3	cholera toxin (CT)	1	B. abortus	0	544	0	IG	0	10.1139	28	3.81	0.52	1.66	subunidade	4	0	5	0.232723	1.01461	2.30539	diferente	1	83	IMMUNIZATION WITH RECOMBINANT	2009	PASQUEVICH	INFECTION AND IMMUNITY
541	BALB/C	0	IG	3	cholera toxin (CT)	1	B. abortus	0	2308	1	IG	0	8.47712	28	4.17	0.61	1.24	subunidade	4	0	5	0.282028	0.492795	1.98721	diferente	1	83	IMMUNIZATION WITH RECOMBINANT	2009	PASQUEVICH	INFECTION AND IMMUNITY
542	BALB/C	0	IG	3	cholera toxin (CT)	1	B. abortus	0	2308	1	IG	0	8.47712	28	4.07	0.47	1.34	subunidade	4	0	5	0.222036	0.827984	1.85202	igual	0	83	IMMUNIZATION WITH RECOMBINANT	2009	PASQUEVICH	INFECTION AND IMMUNITY
543	BALB/C	0	IP	1	without	0	B. abortus	0	544	0	IP	2	4.60206	28	2.9	0.21	2.13	atenuada	0	1	5	0.194165	1.68226	2.57775	igual	0	83	IMMUNIZATION WITH RECOMBINANT	2009	PASQUEVICH	INFECTION AND IMMUNITY
544	BALB/C	0	SC	1	IFA	1	B. abortus	0	544	0	IP	2	4.60206	28	2.88	0.17	2.02	inativada	2	1	5	0.194371	1.57178	2.46822	igual	0	83	IMMUNIZATION WITH RECOMBINANT	2009	PASQUEVICH	INFECTION AND IMMUNITY
545	BALB/C	0	IP	1	without	0	B. abortus	0	544	0	IP	2	4.60206	28	2.9	0.18	2.18	atenuada	0	1	8	0.16481	1.80946	2.55054	diferente	1	83	IMMUNIZATION WITH RECOMBINANT	2009	PASQUEVICH	INFECTION AND IMMUNITY
546	BALB/C	0	IP	1	without	0	B. abortus	0	544	0	IP	2	4.60206	28	3.86	0.46	2	atenuada	0	1	5	0.207461	1.43139	2.56861	diferente	1	83	IMMUNIZATION WITH RECOMBINANT	2009	PASQUEVICH	INFECTION AND IMMUNITY
547	BALB/C	0	IP	1	without	0	B. abortus	0	544	0	IP	2	4.60206	28	4.18	0.19	2.27	atenuada	0	1	5	0.105546	2.02661	2.51339	igual	0	83	IMMUNIZATION WITH RECOMBINANT	2009	PASQUEVICH	INFECTION AND IMMUNITY
548	BALB/C	0	IP	1	without	0	B. abortus	0	544	0	IP	2	4.60206	28	3.71	0.17	2.04	atenuada	0	1	6	0.0925563	1.83377	2.24623	igual	0	83	IMMUNIZATION WITH RECOMBINANT	2009	PASQUEVICH	INFECTION AND IMMUNITY
549	BALB/C	0	IG	1	without	0	B. abortus	0	544	0	IG	0	10.1139	28	4.27	0.22	1.2	atenuada	0	1	5	0.0987927	0.927457	1.47254	diferente	1	83	IMMUNIZATION WITH RECOMBINANT	2009	PASQUEVICH	INFECTION AND IMMUNITY
550	BALB/C	0	IG	1	without	0	B. abortus	0	2308	1	IG	0	8.47712	28	3.9	0.8	1.51	atenuada	0	1	5	0.364856	0.525873	2.49413	diferente	1	83	IMMUNIZATION WITH RECOMBINANT	2009	PASQUEVICH	INFECTION AND IMMUNITY
551	BALB/C	0	IP	2	without	0	B. abortus	0	544	0	IP	2	4.60206	28	4.25	0.44	1.49	subunidade	4	0	6	0.189781	1.0283	1.9517	diferente	1	84	THE PROTEIN MOIETY OF BRUCELLA	2010	PASQUEVICH	THE JOURNAL OF IMMUNOLOGY
552	BALB/C	0	IP	2	without	0	B. abortus	0	544	0	IP	2	4.60206	28	4.68	0.55	1.59	subunidade	4	0	5	0.253811	0.915964	2.26404	diferente	1	84	THE PROTEIN MOIETY OF BRUCELLA	2010	PASQUEVICH	THE JOURNAL OF IMMUNOLOGY
553	BALB/C	0	IP	2	without	0	B. abortus	0	544	0	IP	2	4.60206	28	4.59	0.42	1.68	subunidade	4	0	5	0.19799	1.22343	2.13657	igual	0	84	THE PROTEIN MOIETY OF BRUCELLA	2010	PASQUEVICH	THE JOURNAL OF IMMUNOLOGY
554	BALB/C	0	IP	2	without	0	B. abortus	0	544	0	IP	2	4.60206	28	4.37	0.14	1.33	subunidade	4	0	5	0.109179	1.07823	1.58177	igual	0	84	THE PROTEIN MOIETY OF BRUCELLA	2010	PASQUEVICH	THE JOURNAL OF IMMUNOLOGY
555	BALB/C	0	IP	2	IFA	1	B. abortus	0	544	0	IP	2	4.60206	28	4.24	0.18	1.46	subunidade	4	0	5	0.120333	1.18251	1.73749	igual	0	84	THE PROTEIN MOIETY OF BRUCELLA	2010	PASQUEVICH	THE JOURNAL OF IMMUNOLOGY
556	BALB/C	0	IG	3	without	0	B. abortus	0	2308	1	IG	0	8.47712	28	4.61	0.17	0.94	subunidade	4	0	5	0.0792465	0.732129	1.14787	diferente	1	84	THE PROTEIN MOIETY OF BRUCELLA	2010	PASQUEVICH	THE JOURNAL OF IMMUNOLOGY
557	BALB/C	0	IG	3	without	0	B. abortus	0	2308	1	IG	0	8.47712	28	4.29	0.08	1.26	subunidade	4	0	5	0.04219	1.16271	1.35729	igual	0	84	THE PROTEIN MOIETY OF BRUCELLA	2010	PASQUEVICH	THE JOURNAL OF IMMUNOLOGY
558	C57BL/6 wt	1	IG	3	without	0	B. abortus	0	2308	1	IG	0	8.47712	28	4.6	0.34	1.15	subunidade	4	0	5	0.154402	0.811036	1.64897	diferente	1	84	THE PROTEIN MOIETY OF BRUCELLA	2010	PASQUEVICH	THE JOURNAL OF IMMUNOLOGY
559	C57BL/6	1	IG	3	without	0	B. abortus	0	2308	1	IG	0	8.47712	28	5.64	0.31	0.51	subunidade	4	0	5	0.27846	-0.13213	1.15213	igual	0	84	THE PROTEIN MOIETY OF BRUCELLA	2010	PASQUEVICH	THE JOURNAL OF IMMUNOLOGY
560	BALB/C	0	IP	1	without	0	B. abortus	0	544	0	IP	2	4.60206	28	3.98	0.26	2.29	atenuada	0	1	5	0.132061	1.98547	2.59453	igual	0	84	THE PROTEIN MOIETY OF BRUCELLA	2010	PASQUEVICH	THE JOURNAL OF IMMUNOLOGY
561	BALB/C	0	IP	1	without	0	B. abortus	0	544	0	IP	2	4.60206	28	3.71	0.17	2.03	atenuada	0	1	5	0.0925563	1.82377	2.23623	igual	0	84	THE PROTEIN MOIETY OF BRUCELLA	2010	PASQUEVICH	THE JOURNAL OF IMMUNOLOGY
562	BALB/C	0	IP	1	without	0	B. abortus	0	2308	1	IG	0	8.47712	28	3.74	0.44	1.81	atenuada	0	1	5	0.19804	1.26557	2.35443	diferente	1	84	THE PROTEIN MOIETY OF BRUCELLA	2010	PASQUEVICH	THE JOURNAL OF IMMUNOLOGY
563	BALB/C	0	IG	3	without	0	B. abortus	0	2308	1	IG	0	8.47712	28	4.3	0.52	1.26	subunidade	4	0	5	0.234649	0.617397	1.9026	diferente	1	85	AN ORAL VACCINE BASED ON U-OMP	2011	PASQUEVICH	PLOS ONE
564	BALB/C	0	IG	3	cholera toxin (CT)	1	B. abortus	0	2308	1	IG	0	8.47712	28	4.34	0.12	1.22	subunidade	4	0	5	0.0621289	1.07673	1.36327	igual	0	85	AN ORAL VACCINE BASED ON U-OMP	2011	PASQUEVICH	PLOS ONE
565	BALB/C	0	IG	3	without	0	B. abortus	0	2308	1	IG	0	8.47712	28	4.07	0.36	1.45	subunidade	4	0	5	0.165952	1.00868	1.89132	diferente	1	85	AN ORAL VACCINE BASED ON U-OMP	2011	PASQUEVICH	PLOS ONE
566	BALB/C	0	IG	3	cholera toxin (CT)	1	B. abortus	0	2308	1	IG	0	8.47712	28	4.37	0.21	1.15	subunidade	4	0	5	0.102176	0.914381	1.38562	igual	0	85	AN ORAL VACCINE BASED ON U-OMP	2011	PASQUEVICH	PLOS ONE
567	BALB/C	0	IG	3	without	0	B. abortus	0	2308	1	IG	0	8.47712	28	4.36	0.07	1.03	subunidade	4	0	5	0.0781025	0.819895	1.1801	igual	0	85	AN ORAL VACCINE BASED ON U-OMP	2011	PASQUEVICH	PLOS ONE
568	BALB/C	0	IG	3	cholera toxin (CT)	1	B. abortus	0	2308	1	IG	0	8.47712	28	4.13	0.31	1.26	subunidade	4	0	5	0.156013	0.870234	1.58977	igual	0	85	AN ORAL VACCINE BASED ON U-OMP	2011	PASQUEVICH	PLOS ONE
569	BALB/C	0	IG	3	without	0	B. abortus	0	2308	1	IG	0	8.47712	28	4.35	0.19	1.04	subunidade	4	0	5	0.111086	0.753836	1.26616	igual	0	85	AN ORAL VACCINE BASED ON U-OMP	2011	PASQUEVICH	PLOS ONE
570	BALB/C	0	IP	2	without	0	B. abortus	0	544	0	IP	2	4.60206	28	4.72	0.62	1.56	subunidade	4	0	5	0.283302	0.797834	2.32217	diferente	1	85	AN ORAL VACCINE BASED ON U-OMP	2011	PASQUEVICH	PLOS ONE
571	BALB/C	0	IP	2	without	0	B. abortus	0	544	0	IP	2	4.60206	28	4.44	0.26	1.84	subunidade	4	0	5	0.13	1.54022	2.13978	igual	0	85	AN ORAL VACCINE BASED ON U-OMP	2011	PASQUEVICH	PLOS ONE
572	BALB/C	0	IP	2	IFA	1	B. abortus	0	544	0	IP	2	4.60206	28	4.48	0.13	1.8	subunidade	4	0	5	0.0822192	1.6104	1.9896	igual	0	85	AN ORAL VACCINE BASED ON U-OMP	2011	PASQUEVICH	PLOS ONE
573	C57BL/6 wt	1	IP	2	without	0	B. abortus	0	2308	1	IP	2	4.60206	28	4.6	0.34	1.12	subunidade	4	0	5	0.154402	0.701036	1.53896	diferente	1	85	AN ORAL VACCINE BASED ON U-OMP	2011	PASQUEVICH	PLOS ONE
574	TLR4 -/-	3	IP	2	without	0	B. abortus	0	2308	1	IP	2	4.60206	28	4.23	0.2	1.03	subunidade	4	0	5	0.257527	0.436142	1.62386	igual	0	85	AN ORAL VACCINE BASED ON U-OMP	2011	PASQUEVICH	PLOS ONE
575	BALB/C	0	IG	1	without	0	B. abortus	0	2308	1	IG	0	8.47712	28	3.8	0.4	1.76	atenuada	0	1	5	0.181604	1.26705	2.25295	diferente	1	85	AN ORAL VACCINE BASED ON U-OMP	2011	PASQUEVICH	PLOS ONE
576	BALB/C	0	IG	1	without	0	B. abortus	0	2308	1	IG	0	8.47712	28	3.91	0.64	1.48	atenuada	0	1	5	0.295025	0.695437	2.26456	diferente	1	85	AN ORAL VACCINE BASED ON U-OMP	2011	PASQUEVICH	PLOS ONE
577	BALB/C	0	IP	1	without	0	B. abortus	0	544	0	IP	2	4.60206	28	4.01	0.27	2.27	atenuada	0	1	5	0.134015	1.96096	2.57904	igual	0	85	AN ORAL VACCINE BASED ON U-OMP	2011	PASQUEVICH	PLOS ONE
578	BALB/C	0	IP	1	without	0	B. abortus	0	544	0	IP	2	4.60206	28	3.48	0.44	1.82	atenuada	0	0	10	0.154175	1.48666	2.15334	diferente	1	86	IMMUNIZATION WITH BRUCELLA VIR	2015	POLLAK	CLINICAL AND VACCINE IMMUNOLOGY
579	BALB/C	0	IP	1	Incompleto de Freud	1	B. abortus	0	544	0	IP	2	4.60206	28	3.64	0.46	1.66	inativada	2	0	10	0.159906	1.31341	2.00659	diferente	1	86	IMMUNIZATION WITH BRUCELLA VIR	2015	POLLAK	CLINICAL AND VACCINE IMMUNOLOGY
580	BALB/C	0	IP	2	CFA + IFA	1	B. abortus	0	544	0	IP	2	4.60206	28	4.43	0.44	0.87	subunidade	4	0	10	0.154175	0.536657	1.20334	diferente	1	86	IMMUNIZATION WITH BRUCELLA VIR	2015	POLLAK	CLINICAL AND VACCINE IMMUNOLOGY
581	BALB/C	0	IP	2	CFA + IFA	1	B. abortus	0	544	0	IP	2	4.60206	28	4.5	0.34	0.8	subunidade	4	0	10	0.126372	0.534501	1.0655	igual	0	86	IMMUNIZATION WITH BRUCELLA VIR	2015	POLLAK	CLINICAL AND VACCINE IMMUNOLOGY
582	BALB/C	0	SC	1	without	0	B. abortus	0	2308	1	IP	2	4	14	4.51	0.26	1.63	subunidade	4	0	9	0.0968963	1.42459	1.83541	igual	0	87	UNRESPONSIVENESS OF VACCINATED	1991	PUGH JR	VETERINARY MICROBIOLOGY
583	BALB/C	0	SC	2	without	0	B. abortus	0	2308	1	IP	2	4	14	3.98	0.84	2.16	subunidade	4	0	9	0.283333	1.51179	2.80821	diferente	1	87	UNRESPONSIVENESS OF VACCINATED	1991	PUGH JR	VETERINARY MICROBIOLOGY
584	BALB/C	0	SC	2	without	0	B. abortus	0	2308	1	IP	2	4	14	4.46	0.71	1.68	subunidade	4	0	9	0.240601	1.13118	2.22882	diferente	1	87	UNRESPONSIVENESS OF VACCINATED	1991	PUGH JR	VETERINARY MICROBIOLOGY
585	BALB/C	0	SC	2	without	0	B. abortus	0	2308	1	IP	2	4	14	4.27	0.44	1.87	subunidade	4	0	9	0.152934	1.5262	2.2138	diferente	1	87	UNRESPONSIVENESS OF VACCINATED	1991	PUGH JR	VETERINARY MICROBIOLOGY
586	BALB/C	0	SC	2	without	0	B. abortus	0	2308	1	IP	2	4	14	3.59	0.59	2.55	subunidade	4	0	9	0.201384	2.09265	3.00735	diferente	1	87	UNRESPONSIVENESS OF VACCINATED	1991	PUGH JR	VETERINARY MICROBIOLOGY
587	BALB/C	0	SC	2	without	0	B. abortus	0	2308	1	IP	2	4	14	3.86	0.57	2.28	subunidade	4	0	9	0.194879	1.83786	2.72214	diferente	1	87	UNRESPONSIVENESS OF VACCINATED	1991	PUGH JR	VETERINARY MICROBIOLOGY
588	BALB/C	0	SC	2	without	0	B. abortus	0	2308	1	IP	2	4	14	3.64	0.51	2.5	subunidade	4	0	9	0.175436	2.10337	2.89663	diferente	1	87	UNRESPONSIVENESS OF VACCINATED	1991	PUGH JR	VETERINARY MICROBIOLOGY
589	BALB/C	0	IN	3	without	0	B. abortus	0	2308	1	IP	2	4	14	3.86	0.35	2.16	dna	1	0	5	0.280321	1.51358	2.80642	igual	0	88	USE OF S-[2,3-BISPALMITOYILOXY	2014	RETAMAL-DIAZ	CLINICAL AND VACCINE IMMUNOLOGY
590	BALB/C	0	IN	3	BPPcysMPEG	1	B. abortus	0	2308	1	IP	2	4	14	2.73	0.22	3.29	dna	1	0	5	0.252507	2.70772	3.87228	igual	0	88	USE OF S-[2,3-BISPALMITOYILOXY	2014	RETAMAL-DIAZ	CLINICAL AND VACCINE IMMUNOLOGY
591	BALB/C	0	IP	1	without	0	B. abortus	0	2308	1	IP	2	4	14	2.47	0.3	3.55	atenuada	0	1	5	0.268477	2.93089	4.16911	igual	0	88	USE OF S-[2,3-BISPALMITOYILOXY	2014	RETAMAL-DIAZ	CLINICAL AND VACCINE IMMUNOLOGY
592	BALB/C	0	IM	3	without	0	B. abortus	0	2308	1	IP	2	4	14	5.53	0.15	1.27	dna	1	0	5	0.195243	0.819768	1.72023	igual	0	89	PROTECTIVE EFFECT OF A DNA VAC	2013	RIQUELME-NEIRA	VACCINE
593	BALB/C	0	IP	1	without	0	B. abortus	0	2308	1	IP	2	4	14	4.8	1.03	2	atenuada	0	1	5	0.495782	0.856724	3.14328	igual	0	89	PROTECTIVE EFFECT OF A DNA VAC	2013	RIQUELME-NEIRA	VACCINE
594	BALB/C	0	IP	1	without	0	B. abortus	0	2308	1	IP	2	5	14	4.64	0.77	2.74	mutante	3	0	8	0.278051	2.09294	3.38706	diferente	1	90	IDENTIFICATION AND CHARACTERIZ	2002	ROSINHA	INFECTION AND IMMUNITY
595	BALB/C	0	IP	1	without	0	B. abortus	0	2308	1	IP	2	5	14	6.54	0.3	0.84	atenuada	0	1	8	0.120208	0.582179	1.09782	igual	0	90	IDENTIFICATION AND CHARACTERIZ	2002	ROSINHA	INFECTION AND IMMUNITY
596	BALB/C	0	IP	1	without	0	B. abortus	0	2308	1	IP	2	5	14	5.94	0.78	1.44	atenuada	0	1	8	0.281514	0.784642	2.09536	diferente	1	90	IDENTIFICATION AND CHARACTERIZ	2002	ROSINHA	INFECTION AND IMMUNITY
597	BALB/C	0	IM	4	without	0	B. abortus	0	2308	1			5	14	7	0.15	0	dna	1	0	8	0.103078	-0.22108	0.22108	igual	0	91	MOLECULAR AND IMMUNOLOGICAL CH	2002	ROSINHA	J. MED. MICROBIOL
598	BALB/C	0	IM	4	IL-12	1	B. abortus	0	2308	1			5	14	6.21	0.5	0.79	dna	1	0	8	0.197642	0.366099	1.2139	igual	0	91	MOLECULAR AND IMMUNOLOGICAL CH	2002	ROSINHA	J. MED. MICROBIOL
599	BALB/C	0		1	without	0	B. abortus	0	2308	1			5	14	4.5	0.28	2.5	atenuada	0	1	8	0.132712	2.21536	2.78464	igual	0	91	MOLECULAR AND IMMUNOLOGICAL CH	2002	ROSINHA	J. MED. MICROBIOL
600	BALB/C	0	oral	9	without	0	B. abortus	0	2308	1	IP	2	4	14	5.75	0.48	1.35	vetor	5	0	5	0.329848	0.589368	2.11063	igual	0	92	ORAL IMMUNIZATION OF MICE WITH	2012	SAEZ	VACCINE
601	BALB/C	0	oral	9	IL-12	1	B. abortus	0	2308	1	IP	2	4	14	5.63	0.41	1.47	vetor	5	0	5	0.310387	0.754247	2.18575	igual	0	92	ORAL IMMUNIZATION OF MICE WITH	2012	SAEZ	VACCINE
602	BALB/C	0	IP	1	without	0	B. abortus	0	2308	1	IP	2	4	14	5.35	0.55	1.75	atenuada	0	1	5	0.351027	0.94053	2.55947	igual	0	92	ORAL IMMUNIZATION OF MICE WITH	2012	SAEZ	VACCINE
603	BALB/C	0	IP	1	lacZ gene of E. coli	1	B. abortus	0	2308	1	IP	2	4.30103	14	4.25	0.25	1.1	mutante	3	0	5	0.130384	0.799334	1.40067	igual	0	93	INDUCTION OF ANTIGEN-SPECIFIC	2005	SANAKKAYALA	CLINICAL AND DIAGNOSTIC LABORATORY IMMUNOLOGY
604	BALB/C	0	IP	1	lacZ gene of E. coli	1	B. abortus	0	2308	1	IP	2	4.30103	14	4.5	0.2	0.85	inativada	2	0	5	0.111803	0.592181	1.10782	igual	0	93	INDUCTION OF ANTIGEN-SPECIFIC	2005	SANAKKAYALA	CLINICAL AND DIAGNOSTIC LABORATORY IMMUNOLOGY
605	BALB/C	0	IP	1	lacZ gene of E. coli	1	B. abortus	0	2308	1	IP	2	4.30103	14	5.4	0.1	-0.05	inativada	2	0	5	0.0806226	-0.235916	0.135916	igual	0	93	INDUCTION OF ANTIGEN-SPECIFIC	2005	SANAKKAYALA	CLINICAL AND DIAGNOSTIC LABORATORY IMMUNOLOGY
606	BALB/C	0	IP	1	without	0	B. abortus	0	2308	1	IP	2	5	7	3.62	3.34	1.76	atenuada	0	0	10	1.91991	-2.27358	5.79358	igual	0	94	BIOLOGICAL PROPERTIES OF RB51;	1991	SCHURIG	VETERINARY MICROBIOLOGY
607	BALB/C	0	IP	1	without	0	B. abortus	0	2308	1	IP	2	5	28	4.54	4.27	1.24	atenuada	0	0	10	2.01509	-2.99354	5.47354	igual	0	94	BIOLOGICAL PROPERTIES OF RB51;	1991	SCHURIG	VETERINARY MICROBIOLOGY
608	BALB/C	0	IP	1	without	0	B. abortus	0	544	0	IP	2	7.30103	14	3.525	0.064	2.244	atenuada	0	0	5	0.0290413	2.16311	2.32089	diferente	1	95	RECOMBINANT L7/L12 PROTEIN ENT	2015	SINGH	VACCINE
609	BALB/C	0	IP	3	Alum or MF59	1	B. abortus	0	544	0	IP	2	7.30103	14	4.073	0.043	1.694	subunidade	4	0	5	0.0198494	1.64131	1.74669	diferente	1	95	RECOMBINANT L7/L12 PROTEIN ENT	2015	SINGH	VACCINE
610	BALB/C	0	IM	3	without	0	B. abortus	0	544	0	IP	2	5	30	4.32	0.33	0.9	dna	1	0	5	0.148149	0.491127	1.30887	diferente	1	96	ESCHERIOSOMES ENTRAPPED DNA VA	2008	SINGHA	MICROBES AND INFECTION
611	BALB/C	0	IM	3	without	0	B. abortus	0	544	0	IP	2	5	30	3.85	0.39	1.37	dna	1	0	5	0.174895	0.886502	1.8535	diferente	1	96	ESCHERIOSOMES ENTRAPPED DNA VA	2008	SINGHA	MICROBES AND INFECTION
612	BALB/C	0	IM	3	IL - 18	1	B. abortus	0	544	0	IP	2	5	30	3.68	0.48	1.54	dna	1	0	5	0.215054	0.944617	2.13538	diferente	1	96	ESCHERIOSOMES ENTRAPPED DNA VA	2008	SINGHA	MICROBES AND INFECTION
613	BALB/C	0	IP	1	without	0	B. abortus	0	544	0	IP	2	5	30	2.87	0.33	2.35	atenuada	0	1	5	0.148149	1.94113	2.75887	diferente	1	96	ESCHERIOSOMES ENTRAPPED DNA VA	2008	SINGHA	MICROBES AND INFECTION
614	Swiss albino	2	SC	3	escheriosomes encapsulated	1	B. abortus	0	544	0	IP	2	5.30103	30	3.742	0.2315	1.424	subunidade	4	0	4	0.151891	1.05234	1.79566	igual	0	97	CO-IMMUNIZATION WITH INTERLUKI	2011	SINGHA	VACCINE
615	Swiss albino	2	SC	3	IL - 18 (escheriosomes encapsulated)	1	B. abortus	0	544	0	IP	2	5.30103	30	3.667	0.2963	1.5	subunidade	4	0	4	0.177823	1.06388	1.93412	igual	0	97	CO-IMMUNIZATION WITH INTERLUKI	2011	SINGHA	VACCINE
616	Swiss albino	2	SC	3	IFA	1	B. abortus	0	544	0	IP	2	5.30103	30	4.05	0.1589	1.116	subunidade	4	0	4	0.126432	0.806632	1.42537	igual	0	97	CO-IMMUNIZATION WITH INTERLUKI	2011	SINGHA	VACCINE
617	Swiss albino	2	SC	3	without	0	B. abortus	0	544	0	IP	2	5.30103	30	4.735	0.2953	0.431	subunidade	4	0	4	0.177407	-0.0030993	0.865099	igual	0	97	CO-IMMUNIZATION WITH INTERLUKI	2011	SINGHA	VACCINE
618	Swiss albino	2	SC	1	without	0	B. abortus	0	544	0	IP	2	5.30103	30	2.682	0.159	2.484	atenuada	0	1	4	0.126463	2.17455	2.79345	igual	0	97	CO-IMMUNIZATION WITH INTERLUKI	2011	SINGHA	VACCINE
619	BALB/C	0	IM	3	without	0	B. abortus	0	2308	1	IP	2	4	14	6.54	0.731	0.93	dna	1	0	5	0.388171	0.0348753	1.82513	igual	0	98	EVALUATION OF PROTECTIVE EFFEC	2012	SISLEMA-EGAS	VACCINE
620	BALB/C	0	IM	3	without	0	B. abortus	0	2308	1	IP	2	4	14	6.19	0.719	1.28	dna	1	0	5	0.383663	0.395272	2.16473	igual	0	98	EVALUATION OF PROTECTIVE EFFEC	2012	SISLEMA-EGAS	VACCINE
621	BALB/C	0	IP	1	without	0	B. abortus	0	2308	1	IP	2	4	14	5.9	0.58	1.57	atenuada	0	1	5	0.333294	0.801423	2.33858	igual	0	98	EVALUATION OF PROTECTIVE EFFEC	2012	SISLEMA-EGAS	VACCINE
622	BALB/C	0	IP	1	without	0	B. ovis	3	PA-GmR	35	IP	2	5.69897	21	1.08	1.22	5.16	mutante	3	0	10	0.414584	4.25431	6.06569	diferente	1	99	MUTANTS IN THE LIPOPOLYSACCHAR	2014	SOLER-LLORENS	VETERINARY RESEARCH
623	BALB/C	0	IP	1	without	0	B. ovis	3	PA-GmR	35	IP	2	5.69897	21	2.18	1.59	4.06	mutante	3	0	10	0.525214	2.89904	5.22096	diferente	1	99	MUTANTS IN THE LIPOPOLYSACCHAR	2014	SOLER-LLORENS	VETERINARY RESEARCH
624	BALB/C	0	SC	1	without	0	B. ovis	3	PA-GmR	35	IP	2	5.69897	21	2.75	1.26	3.49	atenuada	0	1	10	0.42638	2.55705	4.42295	diferente	1	99	MUTANTS IN THE LIPOPOLYSACCHAR	2014	SOLER-LLORENS	VETERINARY RESEARCH
625	C57BL/6	1	IP	1	without	0	B. abortus	0	2308	1	IP	2	6	14	4.94	0.41	1.73	atenuada	0	0	6	0.175594	1.30025	2.15975	diferente	1	100	MUTANT BRUCELLA ABORTUS MEMBR	2015	SOUZA FILHO	INFECTION AND IMMUNITY
626	C57BL/6	1	IP	1	without	0	B. abortus	0	2308	1	IP	2	6	14	5.9	0.42	0.77	atenuada	0	0	6	0.17949	0.329896	1.2101	diferente	1	100	MUTANT BRUCELLA ABORTUS MEMBR	2015	SOUZA FILHO	INFECTION AND IMMUNITY
627	C57BL/6	1	IP	1	without	0	B. abortus	0	2308	1	IP	2	6	14	5.2	0.42	1.47	mutante	3	0	6	0.17949	1.0299	1.9101	diferente	1	100	MUTANT BRUCELLA ABORTUS MEMBR	2015	SOUZA FILHO	INFECTION AND IMMUNITY
628	C57BL/6	1	IP	1	without	0	B. abortus	0	2308	1	IP	2	6	14	5.94	0.35	0.73	mutante	3	0	6	0.152425	0.362007	1.09799	diferente	1	100	MUTANT BRUCELLA ABORTUS MEMBR	2015	SOUZA FILHO	INFECTION AND IMMUNITY
629	C57BL/6	1	IP	1	without	0	B. abortus	0	2308	1	IP	2	6	14	4.94	0.41	1.73	atenuada	0	1	6	0.175594	1.30025	2.15975	diferente	1	100	MUTANT BRUCELLA ABORTUS MEMBR	2015	SOUZA FILHO	INFECTION AND IMMUNITY
630	C57BL/6	1	IP	1	without	0	B. abortus	0	2308	1	IP	2	6	14	5.9	0.42	0.77	atenuada	0	1	6	0.17949	0.329896	1.2101	diferente	1	100	MUTANT BRUCELLA ABORTUS MEMBR	2015	SOUZA FILHO	INFECTION AND IMMUNITY
631	BALB/C	0	IP	1	without	0	B. abortus	0	2308	1	IP	2	4	14	4.57	0.84	3.1	subunidade	4	0	10	0.272342	2.49251	3.70749	diferente	1	101	MODULATION OF IMMUNE RESPONSES	1994	TABATABAI	VACCINE
632	BALB/C	0	IP	1	without	0	B. abortus	0	2308	1	IP	2	4	14	7.49	0.26	0.18	subunidade	4	0	10	0.101833	-0.0339436	0.393944	igual	0	101	MODULATION OF IMMUNE RESPONSES	1994	TABATABAI	VACCINE						11
633	BALB/C	0	IP	1	without	0	B. abortus	0	2308	1	IP	2	4	14	7.71	0.35	0	subunidade	4	0	10	0.125937	-0.304583	0.224583	igual	0	101	MODULATION OF IMMUNE RESPONSES	1994	TABATABAI	VACCINE
634	BALB/C	0	IP	1	MPL (monophosphoryl lipid A)	1	B. abortus	0	2308	1	IP	2	4	14	7.53	0.22	0.14	subunidade	4	0	10	0.0919239	-0.0531249	0.333125	igual	0	101	MODULATION OF IMMUNE RESPONSES	1994	TABATABAI	VACCINE
635	BALB/C	0	IP	1	without	0	B. abortus	0	2308	1	IP	2	4	14	7.45	0.2	0.22	subunidade	4	0	10	0.0872353	0.0367254	0.403275	igual	0	101	MODULATION OF IMMUNE RESPONSES	1994	TABATABAI	VACCINE
636	BALB/C	0	IP	1	MPL	1	B. abortus	0	2308	1	IP	2	4	14	7.45	0.19	0.22	subunidade	4	0	10	0.0849706	0.0414834	0.398517	igual	0	101	MODULATION OF IMMUNE RESPONSES	1994	TABATABAI	VACCINE
637	BALB/C	0	IP	1	without	0	B. abortus	0	2308	1	IP	2	4	14	7.39	0.13	0.28	subunidade	4	0	10	0.0728011	0.127051	0.432949	igual	0	101	MODULATION OF IMMUNE RESPONSES	1994	TABATABAI	VACCINE
638	BALB/C	0	IP	1	MPL	1	B. abortus	0	2308	1	IP	2	4	14	7.4	0.3	0.27	subunidade	4	0	10	0.112294	0.0340785	0.505922	igual	0	101	MODULATION OF IMMUNE RESPONSES	1994	TABATABAI	VACCINE
639	BALB/C	0	IP	1	without	0	B. abortus	0	2308	1	IP	2	4	14	6.83	0.83	0.84	subunidade	4	0	10	0.269258	0.239569	1.44043	diferente	1	101	MODULATION OF IMMUNE RESPONSES	1994	TABATABAI	VACCINE
640	BALB/C	0	IP	1	MPL	1	B. abortus	0	2308	1	IP	2	4	14	5.48	0.71	2.19	subunidade	4	0	10	0.232422	1.67405	2.70595	diferente	1	101	MODULATION OF IMMUNE RESPONSES	1994	TABATABAI	VACCINE
641	BALB/C	0	IP	1	without	0	B. abortus	0	2308	1	IP	2	4	14	5.4	0.37	2.27	subunidade	4	0	10	0.131529	1.99367	2.54633	igual	0	101	MODULATION OF IMMUNE RESPONSES	1994	TABATABAI	VACCINE
642	BALB/C	0	IP	1	without	0	B. abortus	0	2308	1	IP	2	6	14	6.11	0.41	0.96	mutante	3	0	6	0.174404	0.53059	1.38941	diferente	1	102	THE BRUCELLA ABORTUS PHOSPHOGL	2010	TRANT	INFECTION AND IMMUNITY
643	C57BL/6	1	IP	1	without	0	B. abortus	0	2308	1	IP	2	6	14	5.3	0.15	1.36	mutante	3	0	6	0.0837655	1.17336	1.54664	igual	0	102	THE BRUCELLA ABORTUS PHOSPHOGL	2010	TRANT	INFECTION AND IMMUNITY
644	129/Sv	3	IP	1	without	0	B. abortus	0	2308	1	IP	2	6	14	4.1	0.11	3.28	mutante	3	0	6	0.0931844	3.07237	3.48763	igual	0	102	THE BRUCELLA ABORTUS PHOSPHOGL	2010	TRANT	INFECTION AND IMMUNITY
645	BALB/C	0		1	without	0	B. abortus	0	2308	1	IP	2	6	14	6.49	0.42	0.58	atenuada	0	1	6	0.178325	0.140188	1.01981	diferente	1	102	THE BRUCELLA ABORTUS PHOSPHOGL	2010	TRANT	INFECTION AND IMMUNITY
646	BALB/C	0		1	without	0	B. abortus	0	2308	1	IP	2	6	14	6.13	0.59	0.94	atenuada	0	1	6	0.245798	0.322383	1.55762	diferente	1	102	THE BRUCELLA ABORTUS PHOSPHOGL	2010	TRANT	INFECTION AND IMMUNITY
647	C57BL/6	1		1	without	0	B. abortus	0	2308	1	IP	2	6	14	5.9	0.41	0.76	atenuada	0	1	6	0.176871	0.329764	1.19024	diferente	1	102	THE BRUCELLA ABORTUS PHOSPHOGL	2010	TRANT	INFECTION AND IMMUNITY
648	C57BL/6	1		1	without	0	B. abortus	0	2308	1	IP	2	6	14	4.93	0.15	1.73	atenuada	0	1	6	0.0837655	1.54336	1.91664	igual	0	102	THE BRUCELLA ABORTUS PHOSPHOGL	2010	TRANT	INFECTION AND IMMUNITY
649	129/Sv	3		1	without	0	B. abortus	0	2308	1	IP	2	6	14	5.42	0.19	1.96	atenuada	0	1	6	0.11262	1.70907	2.21093	igual	0	102	THE BRUCELLA ABORTUS PHOSPHOGL	2010	TRANT	INFECTION AND IMMUNITY
650	129/Sv	3		1	without	0	B. abortus	0	2308	1	IP	2	6	14	4.93	0.42	2.45	atenuada	0	1	6	0.189912	2.02685	2.87315	igual	0	102	THE BRUCELLA ABORTUS PHOSPHOGL	2010	TRANT	INFECTION AND IMMUNITY
651	BALB/C	0	IP	1	without	0	B. abortus	0	544	0	IP	2	5.17609	14	3.57	0.27	2.19	mutante	3	0	5	0.208471	1.70927	2.67073	igual	0	103	CHARACTERIZATION AND PROTECTIV	2014	TRUONG	CLINICAL AND VACCINE IMMUNOLOGY
652	BALB/C	0	IP	1	without	0	B. abortus	0	544	0	IP	2	5.17609	14	3.45	0.21	2.31	mutante	3	0	5	0.194165	1.86225	2.75774	igual	0	103	CHARACTERIZATION AND PROTECTIV	2014	TRUONG	CLINICAL AND VACCINE IMMUNOLOGY
653	BALB/C	0	IP	1	without	0	B. abortus	0	544	0	IP	2	5.17609	14	4.25	0.32	1.51	atenuada	0	1	5	0.222171	0.997672	2.02233	diferente	1	103	CHARACTERIZATION AND PROTECTIV	2014	TRUONG	CLINICAL AND VACCINE IMMUNOLOGY
669	BALB/C	0	IP	1	without	0	B. abortus	0	2308	1	IP	2	5.69897	14	3.1	0.37	2.25	mutante	3	0	5	0.176918	1.84203	2.65797	igual	0	105	EVALUATION OF BRUCELLA ABORTUS	2003	UGALDE	INFECTION AND IMMUNITY
670	BALB/C	0	IP	1	without	0	B. abortus	0	2308	1	IP	2	5.69897	28	2.8	0.87	1.93	mutante	3	0	5	0.430116	0.93815	2.92185	igual	0	105	EVALUATION OF BRUCELLA ABORTUS	2003	UGALDE	INFECTION AND IMMUNITY
671	BALB/C	0	IP	1	without	0	B. abortus	0	2308	1	IP	2	5.69897	28	2.95	0.48	1.78	atenuada	0	1	5	0.282312	1.12899	2.43101	diferente	1	105	EVALUATION OF BRUCELLA ABORTUS	2003	UGALDE	INFECTION AND IMMUNITY
672	BALB/C	0	IM	4	without	0	B. abortus	0	544	0	IP	2	5.04922	30	4.36	0.19	0.03	subunidade	4	0	6	0.166183	-0.340278	0.400278	igual	0	106	A DNA VACCINE ENCODING LUMAZIN	2002	VELIKOVSKY	INFECTION AND IMMUNITY
673	BALB/C	0	IM	4	without	0	B. abortus	0	544	0	IP	2	5.04922	30	5.11	0.41	0.37	subunidade	4	0	6	0.175594	-0.0597454	0.799745	diferente	1	106	A DNA VACCINE ENCODING LUMAZIN	2002	VELIKOVSKY	INFECTION AND IMMUNITY
674	BALB/C	0	IM	4	without	0	B. abortus	0	544	0	IP	2	5.04922	30	3.14	0.62	1.25	dna	1	0	6	0.292689	0.597849	1.90215	igual	0	106	A DNA VACCINE ENCODING LUMAZIN	2002	VELIKOVSKY	INFECTION AND IMMUNITY
675	BALB/C	0	IM	4	without	0	B. abortus	0	544	0	IP	2	5.04922	30	3.83	0.48	1.65	dna	1	0	6	0.203019	1.14749	2.15251	diferente	1	106	A DNA VACCINE ENCODING LUMAZIN	2002	VELIKOVSKY	INFECTION AND IMMUNITY
676	BALB/C	0	IP	1	without	0	B. abortus	0	544	0	IP	2	5.04922	30	2.35	0.3	2.04	atenuada	0	1	6	0.191311	1.61373	2.46627	igual	0	106	A DNA VACCINE ENCODING LUMAZIN	2002	VELIKOVSKY	INFECTION AND IMMUNITY
677	BALB/C	0	IP	1	without	0	B. abortus	0	544	0	IP	2	5.04922	30	3.21	0.13	2.27	atenuada	0	1	6	0.0750555	2.10277	2.43723	igual	0	106	A DNA VACCINE ENCODING LUMAZIN	2002	VELIKOVSKY	INFECTION AND IMMUNITY
678	BALB/C	0	IP	2	without	0	B. abortus	0	544	0	IP	2	4.60206	30	5.11	0.41	0.37	subunidade	4	0	8	0.152069	0.0221686	0.717831	diferente	1	108	BRUCELLA LUMAZINE SYNTHASE ELI	2003	VELIKOVSKY	INFECTION AND IMMUNITY
679	BALB/C	0	IP	2	Aluminum hydroxide gel (Al)	1	B. abortus	0	544	0	IP	2	4.60206	30	4.07	0.22	1.41	subunidade	4	0	8	0.0903466	1.21623	1.60377	igual	0	108	BRUCELLA LUMAZINE SYNTHASE ELI	2003	VELIKOVSKY	INFECTION AND IMMUNITY
680	BALB/C	0	IP	2	Monophosphoryl lipid A (MPA)	1	B. abortus	0	544	0	IP	2	4.60206	30	4.17	0.22	1.31	subunidade	4	0	8	0.0903466	1.11623	1.50377	igual	0	108	BRUCELLA LUMAZINE SYNTHASE ELI	2003	VELIKOVSKY	INFECTION AND IMMUNITY
681	BALB/C	0	IP	2	IFA	1	B. abortus	0	544	0	IP	2	4.60206	30	4.23	0.37	1.26	subunidade	4	0	8	0.138654	0.934699	1.5653	diferente	1	108	BRUCELLA LUMAZINE SYNTHASE ELI	2003	VELIKOVSKY	INFECTION AND IMMUNITY
682	BALB/C	0	SC	1	IFA	1	B. abortus	0	544	0	IP	2	4.60206	30	3.21	0.13	2.27	inativada	2	1	8	0.065	2.13059	2.40941	igual	0	108	BRUCELLA LUMAZINE SYNTHASE ELI	2003	VELIKOVSKY	INFECTION AND IMMUNITY
683	BALB/C	0	SC	3	CFA and IFA	1	B. abortus	0	544	0	IP	2	5.30103	60	5.24	0.08	0.64	subunidade	4	0	6	0.0623164	0.51115	0.78885	igual	0	109	IMMUNOGENICITY AND PROTECTIVE	2012	VERMA	WORLD J MICROBIOL BIOTECHNOL
684	BALB/C	0	SC	3	Aluminum hydroxide gel (AH)	1	B. abortus	0	544	0	IP	2	5.30103	60	5.53	0.07	0.36	subunidade	4	0	6	0.0602771	0.225694	0.494306	igual	0	109	IMMUNOGENICITY AND PROTECTIVE	2012	VERMA	WORLD J MICROBIOL BIOTECHNOL
685	BALB/C	0	IP	1	without	0	B. abortus	0	544	0	IP	2	5.30103	60	3.54	0.5	2.35	atenuada	0	1	6	0.210911	1.82662	2.87338	diferente	1	109	IMMUNOGENICITY AND PROTECTIVE	2012	VERMA	WORLD J MICROBIOL BIOTECHNOL
686	BALB/C	0	IP	1	without	0	B. abortus	0	2308	1	IP	2	5.30103	14	3.52	0.33	1.42	mutante	3	0	5	0.150864	1.0144	1.8256	diferente	1	110	IN VIVO DIFFERENCES IN THE VIR	2013	WANG	CLINICAL AND VACCINE IMMUNOLOGY
687	BALB/C	0	IP	1	without	0	B. abortus	0	2308	1	IP	2	5.30103	14	4.12	0.11	0.82	mutante	3	0	5	0.0583095	0.685538	0.954462	igual	0	110	IN VIVO DIFFERENCES IN THE VIR	2013	WANG	CLINICAL AND VACCINE IMMUNOLOGY
688	BALB/C	0	IP	1	without	0	B. abortus	0	2308	1	IP	2	5.30103	14	3.41	0.36	1.53	mutante	3	0	5	0.164012	1.08696	1.97304	diferente	1	110	IN VIVO DIFFERENCES IN THE VIR	2013	WANG	CLINICAL AND VACCINE IMMUNOLOGY
689	BALB/C	0	IP	1	without	0	B. abortus	0	2308	1	IP	2	5.30103	14	4.04	0.05	0.9	mutante	3	0	5	0.0384708	0.811286	0.988714	igual	0	110	IN VIVO DIFFERENCES IN THE VIR	2013	WANG	CLINICAL AND VACCINE IMMUNOLOGY
690	BALB/C	0	IP	1	without	0	B. melitensis	2	16 M	20	IP	2	5.30103	14	3.44	0.27	2.17	mutante	3	0	5	0.219545	1.66373	2.67627	igual	0	110	IN VIVO DIFFERENCES IN THE VIR	2013	WANG	CLINICAL AND VACCINE IMMUNOLOGY
691	BALB/C	0	IP	1	without	0	B. melitensis	2	16 M	20	IP	2	5.30103	14	4.58	0.57	1.03	mutante	3	0	5	0.314006	0.3059	1.7541	igual	0	110	IN VIVO DIFFERENCES IN THE VIR	2013	WANG	CLINICAL AND VACCINE IMMUNOLOGY
692	BALB/C	0	IP	1	without	0	B. melitensis	2	NI	25	IP	2	5.30103	14	3.14	0.57	2.06	mutante	3	0	5	0.256827	1.35509	2.76491	diferente	1	110	IN VIVO DIFFERENCES IN THE VIR	2013	WANG	CLINICAL AND VACCINE IMMUNOLOGY
693	BALB/C	0	IP	1	without	0	B. melitensis	2	NI	25	IP	2	5.30103	14	4.57	0.6	0.63	mutante	3	0	5	0.270148	-0.112278	1.37228	diferente	1	110	IN VIVO DIFFERENCES IN THE VIR	2013	WANG	CLINICAL AND VACCINE IMMUNOLOGY
694	BALB/C	0	IP	1	without	0	B. abortus	0	2308	1	IP	2	5.30103	14	4.79	0.11	1.08	mutante	3	0	5	0.11	0.82634	1.33366	igual	0	110	IN VIVO DIFFERENCES IN THE VIR	2013	WANG	CLINICAL AND VACCINE IMMUNOLOGY
695	BALB/C	0	IP	1	without	0	B. abortus	0	2308	1	IP	2	5.30103	14	3.93	0.12	1.94	mutante	3	0	5	0.112071	1.68156	2.19844	igual	0	110	IN VIVO DIFFERENCES IN THE VIR	2013	WANG	CLINICAL AND VACCINE IMMUNOLOGY
696	BALB/C	0	IP	1	without	0	B. abortus	0	2308	1	IP	2	5.30103	14	3.29	0.32	1.65	atenuada	0	1	5	0.146492	1.25688	2.04312	diferente	1	110	IN VIVO DIFFERENCES IN THE VIR	2013	WANG	CLINICAL AND VACCINE IMMUNOLOGY
697	BALB/C	0	SC		without	0	B. abortus	0	2308	1	IV	3	4.69897	7	4.18	0.82	2.39	subunidade	4	0	6	0.509248	1.25533	3.52467	igual	0	111	EFFECTIVENESS OF NATURAL AND S	1988	WINTER	INFECTIN AND IMMUNITY
698	BALB/C	0	SC		without	0	B. abortus	0	2308	1	IV	3	4.69897	28	5.77	1.25	1.24	subunidade	4	0	6	0.573309	-0.0374123	2.51741	igual	0	111	EFFECTIVENESS OF NATURAL AND S	1988	WINTER	INFECTIN AND IMMUNITY
699	BALB/C	0	SC		TDM-MDP	1	B. abortus	0	2308	1	IV	3	4.69897	7	3.88	0.81	2.69	subunidade	4	0	6	0.506574	1.56128	3.81872	igual	0	111	EFFECTIVENESS OF NATURAL AND S	1988	WINTER	INFECTIN AND IMMUNITY
700	BALB/C	0	SC		TDM-MDP	1	B. abortus	0	2308	1	IV	3	4.69897	28	5.34	1.08	1.67	subunidade	4	0	6	0.51251	0.528056	2.81194	igual	0	111	EFFECTIVENESS OF NATURAL AND S	1988	WINTER	INFECTIN AND IMMUNITY
701	BALB/C	0	SC		without	0	B. abortus	0	2308	1	IV	3	4.69897	7	7.2	0.15	-0.63	subunidade	4	0	6	0.388609	-1.61457	0.354573	diferente	1	111	EFFECTIVENESS OF NATURAL AND S	1988	WINTER	INFECTIN AND IMMUNITY
702	BALB/C	0	SC		without	0	B. abortus	0	2308	1	IV	3	4.69897	28	7.11	0.25	-0.1	subunidade	4	0	6	0.280506	-0.725005	0.525005	igual	0	111	EFFECTIVENESS OF NATURAL AND S	1988	WINTER	INFECTIN AND IMMUNITY
703	BALB/C	0	SC		TDM-MDP	1	B. abortus	0	2308	1	IV	3	4.69897	7	6	1.33	0.57	subunidade	4	0	6	0.664894	-0.911475	2.05147	igual	0	111	EFFECTIVENESS OF NATURAL AND S	1988	WINTER	INFECTIN AND IMMUNITY
704	BALB/C	0	SC		TDM-MDP	1	B. abortus	0	2308	1	IV	3	4.69897	28	6.97	0.28	0.04	subunidade	4	0	6	0.28519	-0.595443	0.675443	igual	0	111	EFFECTIVENESS OF NATURAL AND S	1988	WINTER	INFECTIN AND IMMUNITY
705	BALB/C	0	SC		without	0	B. abortus	0	S19	1	IV	3	4.69897	7	3.16	0.68	3.67	subunidade	4	0	6	0.332891	2.92827	4.41173	igual	0	111	EFFECTIVENESS OF NATURAL AND S	1988	WINTER	INFECTIN AND IMMUNITY
706	BALB/C	0	SC		without	0	B. abortus	0	S19	1	IV	3	4.69897	28	3.69	1.45	2.68	subunidade	4	0	6	0.603683	1.16208	4.19792	diferente	1	111	EFFECTIVENESS OF NATURAL AND S	1988	WINTER	INFECTIN AND IMMUNITY
707	BALB/C	0	SC		TDM-MDP	1	B. abortus	0	S19	1	IV	3	4.69897	7	3.43	1.45	3.4	subunidade	4	0	6	0.619812	1.88055	4.91945	diferente	1	111	EFFECTIVENESS OF NATURAL AND S	1988	WINTER	INFECTIN AND IMMUNITY
708	BALB/C	0	SC		TDM-MDP	1	B. abortus	0	S19	1	IV	3	4.69897	28	3.72	1.68	2.65	subunidade	4	0	6	0.696001	0.890696	4.4093	diferente	1	111	EFFECTIVENESS OF NATURAL AND S	1988	WINTER	INFECTIN AND IMMUNITY
709	BALB/C	0	SC		without	0	B. abortus	0	S19	1	IV	3	4.69897	7	7.2	0.16	-0.37	subunidade	4	0	6	0.194979	-0.842607	0.102607	diferente	1	111	EFFECTIVENESS OF NATURAL AND S	1988	WINTER	INFECTIN AND IMMUNITY
710	BALB/C	0	SC		without	0	B. abortus	0	S19	1	IV	3	4.69897	28	6.25	0.27	0.12	subunidade	4	0	6	0.161761	-0.240426	0.480426	igual	0	111	EFFECTIVENESS OF NATURAL AND S	1988	WINTER	INFECTIN AND IMMUNITY
711	BALB/C	0	SC		TDM-MDP	1	B. abortus	0	S19	1	IV	3	4.69897	7	5.93	1.6	0.9	subunidade	4	0	6	0.67854	-0.77532	2.57532	diferente	1	111	EFFECTIVENESS OF NATURAL AND S	1988	WINTER	INFECTIN AND IMMUNITY
712	BALB/C	0	SC		TDM-MDP	1	B. abortus	0	S19	1	IV	3	4.69897	28	5.6	1.36	0.77	subunidade	4	0	6	0.5677	-0.653546	2.19354	diferente	1	111	EFFECTIVENESS OF NATURAL AND S	1988	WINTER	INFECTIN AND IMMUNITY
713	BALB/C	0	SC		without	0	B. abortus	0	2308	1	IV	3	4.69897	7	3.9	0.45	3.3	subunidade	4	0	6	0.193649	2.82799	3.77201	diferente	1	111	EFFECTIVENESS OF NATURAL AND S	1988	WINTER	INFECTIN AND IMMUNITY
714	BALB/C	0	SC		without	0	B. abortus	0	2308	1	IV	3	4.69897	28	5.55	0.66	1.62	subunidade	4	0	6	0.333167	0.877659	2.36234	igual	0	111	EFFECTIVENESS OF NATURAL AND S	1988	WINTER	INFECTIN AND IMMUNITY
715	BALB/C	0	SC		ISCOM	1	B. abortus	0	2308	1	IV	3	4.69897	7	3.46	0.83	3.74	subunidade	4	0	6	0.344335	2.87092	4.60908	diferente	1	111	EFFECTIVENESS OF NATURAL AND S	1988	WINTER	INFECTIN AND IMMUNITY
716	BALB/C	0	SC		ISCOM	1	B. abortus	0	2308	1	IV	3	4.69897	28	5.29	1.07	1.88	subunidade	4	0	6	0.478766	0.813243	2.94676	igual	0	111	EFFECTIVENESS OF NATURAL AND S	1988	WINTER	INFECTIN AND IMMUNITY
717	BALB/C	0	SC		TDM-MDP	1	B. abortus	0	2308	1	IV	3	4.69897	7	3.25	0.39	3.95	subunidade	4	0	6	0.170587	3.56991	4.33009	igual	0	111	EFFECTIVENESS OF NATURAL AND S	1988	WINTER	INFECTIN AND IMMUNITY
718	BALB/C	0	SC		TDM-MDP	1	B. abortus	0	2308	1	IV	3	4.69897	28	4.71	0.83	2.46	subunidade	4	0	6	0.391429	1.58784	3.33216	igual	0	111	EFFECTIVENESS OF NATURAL AND S	1988	WINTER	INFECTIN AND IMMUNITY
719	BALB/C	0	SC		L-121-MDP	1	B. abortus	0	2308	1	IV	3	4.69897	7	3.47	0.2	3.73	subunidade	4	0	6	0.102062	3.50259	3.95741	igual	0	111	EFFECTIVENESS OF NATURAL AND S	1988	WINTER	INFECTIN AND IMMUNITY
720	BALB/C	0	SC		L-121-MDP	1	B. abortus	0	2308	1	IV	3	4.69897	28	4.25	0.68	2.92	subunidade	4	0	6	0.339804	2.16287	3.67713	igual	0	111	EFFECTIVENESS OF NATURAL AND S	1988	WINTER	INFECTIN AND IMMUNITY
721	BALB/C	0	SC		TDM-MDP	1	B. abortus	0	2308	1	IV	3	4.69897	28	4.01	1.07	2.85	subunidade	4	0	6	0.438045	1.7277	3.9723	diferente	1	111	EFFECTIVENESS OF NATURAL AND S	1988	WINTER	INFECTIN AND IMMUNITY
722	BALB/C	0	SC		TDM-MDP	1	B. abortus	0	2308	1	IV	3	4.69897	28	6.81	0.38	0.05	subunidade	4	0	6	0.158535	-0.347763	0.447763	diferente	1	111	EFFECTIVENESS OF NATURAL AND S	1988	WINTER	INFECTIN AND IMMUNITY
723	BALB/C	0	SC		TDM-MDP	1	B. abortus	0	2308	1	IV	3	4.69897	28	3.57	0.23	3.29	subunidade	4	0	6	0.099415	3.04856	3.53144	diferente	1	111	EFFECTIVENESS OF NATURAL AND S	1988	WINTER	INFECTIN AND IMMUNITY
724	BALB/C	0	SC		TDM-MDP	1	B. abortus	0	2308	1	IV	3	4.69897	28	3.22	0.31	3.64	subunidade	4	0	6	0.130703	3.31551	3.96449	diferente	1	111	EFFECTIVENESS OF NATURAL AND S	1988	WINTER	INFECTIN AND IMMUNITY
725	BALB/C	0	SC		without	0	B. abortus	0	2308	1	IV	3	4.69897	7	6.43	0.47	-0.26	subunidade	4	0	6	0.198032	-0.751957	0.231957	diferente	1	111	EFFECTIVENESS OF NATURAL AND S	1988	WINTER	INFECTIN AND IMMUNITY
726	BALB/C	0	SC		without	0	B. abortus	0	2308	1	IV	3	4.69897	28	7.26	0.14	-0.07	subunidade	4	0	6	0.184617	-0.520869	0.380869	diferente	1	111	EFFECTIVENESS OF NATURAL AND S	1988	WINTER	INFECTIN AND IMMUNITY
727	BALB/C	0	SC		without	0	B. abortus	0	2308	1	IV	3	4.69897	7	4.48	0.25	1.69	subunidade	4	0	6	0.113211	1.43775	1.94225	igual	0	111	EFFECTIVENESS OF NATURAL AND S	1988	WINTER	INFECTIN AND IMMUNITY
728	BALB/C	0	SC		without	0	B. abortus	0	2308	1	IV	3	4.69897	28	5.77	0.9	1.42	subunidade	4	0	6	0.407206	0.512689	2.32731	igual	0	111	EFFECTIVENESS OF NATURAL AND S	1988	WINTER	INFECTIN AND IMMUNITY
729	BALB/C	0	SC		without	0	B. abortus	0	2308	1	IV	3	4.69897	7	4.64	0.2	1.75	subunidade	4	0	6	0.109848	1.50524	1.99476	igual	0	111	EFFECTIVENESS OF NATURAL AND S	1988	WINTER	INFECTIN AND IMMUNITY
730	BALB/C	0	SC		without	0	B. abortus	0	2308	1	IV	3	4.69897	7	5.66	0.87	0.73	subunidade	4	0	6	0.362698	-0.180695	1.6407	diferente	1	111	EFFECTIVENESS OF NATURAL AND S	1988	WINTER	INFECTIN AND IMMUNITY
731	BALB/C	0	SC		without	0	B. abortus	0	2308	1	IV	3	4.69897	7	4.54	0.14	1.85	subunidade	4	0	6	0.0930949	1.64257	2.05743	igual	0	111	EFFECTIVENESS OF NATURAL AND S	1988	WINTER	INFECTIN AND IMMUNITY
732	BALB/C	0	SC		without	0	B. abortus	0	2308	1	IV	3	4.69897	7	5.06	0.78	1.33	subunidade	4	0	6	0.326803	0.513616	2.14638	diferente	1	111	EFFECTIVENESS OF NATURAL AND S	1988	WINTER	INFECTIN AND IMMUNITY
733	BALB/C	0			without	0	B. abortus	0	2308	1	IV	3	4.69897	7	4.53	0.84	1.86	atenuada	0	1	6	0.350714	0.980757	2.73924	diferente	1	111	EFFECTIVENESS OF NATURAL AND S	1988	WINTER	INFECTIN AND IMMUNITY
734	BALB/C	0	IP	3	CFA and IFA	1	B. melitensis	2	16 M	20	IP	2	5.69897	28	3.55	0.067	2.13	subunidade	4	0	5	0.0775745	1.95111	2.30889	igual	0	112	IMMUNIZATION OFMICEWITH RECOMB	2011	YANG	FEMS IMMUNOL MED MICROBIOL
735	BALB/C	0	IP	3	CFA and IFA	1	B. melitensis	2	16 M	20	IP	2	5.69897	56	4.57	0.71	1.13	subunidade	4	0	5	0.32453	0.257297	2.0027	diferente	1	112	IMMUNIZATION OFMICEWITH RECOMB	2011	YANG	FEMS IMMUNOL MED MICROBIOL
736	BALB/C	0	IP	1	without	0	B. melitensis	2	16 M	20	IP	2	5.69897	28	3.53	0.069	2.15	atenuada	0	1	5	0.0779243	1.97031	2.32969	igual	0	112	IMMUNIZATION OFMICEWITH RECOMB	2011	YANG	FEMS IMMUNOL MED MICROBIOL
737	BALB/C	0	IP	1	without	0	B. melitensis	2	16 M	20	IP	2	5.69897	56	3.56	0.64	2.14	atenuada	0	1	5	0.293973	1.35462	2.92538	diferente	1	112	IMMUNIZATION OFMICEWITH RECOMB	2011	YANG	FEMS IMMUNOL MED MICROBIOL
738	BALB/C	0	IP	3	IFA	1	B. melitensis	2	16 M	20	IP	2	5.69897	14	4.63	0.17	1.05	subunidade	4	0	5	0.103792	0.810655	1.28934	igual	0	113	IMMUNOPROTEOMIC ANALYSIS OF BR	2011	YANG	MOLECULAR IMMUNOLOGY
739	BALB/C	0	IP	3	IFA	1	B. melitensis	2	16 M	20	IP	2	5.69897	14	4.58	0.12	1.1	subunidade	4	0	5	0.0887288	0.895391	1.30461	igual	0	113	IMMUNOPROTEOMIC ANALYSIS OF BR	2011	YANG	MOLECULAR IMMUNOLOGY
740	BALB/C	0	IP	1	without	0	B. melitensis	2	16 M	20	IP	2	5.69897	14	3.53	0.102	2.15	atenuada	0	1	5	0.0841047	1.95605	2.34395	igual	0	113	IMMUNOPROTEOMIC ANALYSIS OF BR	2011	YANG	MOLECULAR IMMUNOLOGY
741	C57BL/6	1	IM	3	without	0	B. abortus	0	2308	1	IV	3	6.69897	28	2.85	0.22	3.58	dna	1	0	10	0.226009	3.0818	4.0782	diferente	1	114	A COMBINED DNA VACCINE ENCODIN	2007	YU	DNA AND CELL BIOLOGY
742	C57BL/6	1	IP	1	without	0	B. abortus	0	2308	1	IV	3	6.69897	28	3.56	0.31	2.87	atenuada	0	1	10	0.236326	2.35774	3.38226	diferente	1	114	A COMBINED DNA VACCINE ENCODIN	2007	YU	DNA AND CELL BIOLOGY
743	BALB/C	0	IP	1	without	0	B. melitensis	2	16 M	20	IP	2	6	14	5.42	0.24	1.64	mutante	3	0	10	0.0930054	1.4446	1.8354	igual	0	115	BRUCELLA MELITENSIS 16MDHFQ AT	2013	ZHANG	MICROBIOL IMMUNOL
744	BALB/C	0	IP	1	without	0	B. melitensis	2	16 M	20	IP	2	6	28	4.21	0.07	2.06	mutante	3	0	10	0.0882043	1.864	2.256	diferente	1	115	BRUCELLA MELITENSIS 16MDHFQ AT	2013	ZHANG	MICROBIOL IMMUNOL
745	BALB/C	0	IP	1	without	0	B. melitensis	2	16 M	20	IP	2	6	28	5.13	0.41	1.93	atenuada	0	1	10	0.140357	1.6242	2.23579	diferente	1	115	BRUCELLA MELITENSIS 16MDHFQ AT	2013	ZHANG	MICROBIOL IMMUNOL
746	BALB/C	0	IP	1	without	0	B. melitensis	2	16 M	20	IP	2	6	28	4.13	0.19	2.14	atenuada	0	1	10	0.104403	1.92066	2.35934	igual	0	115	BRUCELLA MELITENSIS 16MDHFQ AT	2013	ZHANG	MICROBIOL IMMUNOL
747	BALB/C	0	IP	1	without	0	B. abortus	0	2308	1	IP	2	6	14	5.08	0.48	2.28	mutante	3	0	10	0.260634	1.73243	2.82757	igual	0	116	A POTENT BRUCELLA ABORTUS 2308	2014	ZHANG	JOURNAL OF MICROBIOLOGY
748	BALB/C	0	IP	1	without	0	B. abortus	0	2308	1	IP	2	6	28	4.81	0.25	1.72	mutante	3	0	10	0.13092	1.44495	1.99505	igual	0	116	A POTENT BRUCELLA ABORTUS 2308	2014	ZHANG	JOURNAL OF MICROBIOLOGY
749	BALB/C	0	IP	1	without	0	B. abortus	0	2308	1	IP	2	6	14	5.49	0.88	1.87	atenuada	0	1	10	0.349757	1.13519	2.60481	igual	0	116	A POTENT BRUCELLA ABORTUS 2308	2014	ZHANG	JOURNAL OF MICROBIOLOGY
750	BALB/C	0	IP	1	without	0	B. abortus	0	2308	1	IP	2	6	28	5.42	0.74	1.11	atenuada	0	1	10	0.256223	0.553937	1.66606	diferente	1	116	A POTENT BRUCELLA ABORTUS 2308	2014	ZHANG	JOURNAL OF MICROBIOLOGY
751	BALB/C	0	IM	3	Al(OH)3	1	B. abortus	0	544	0	Oral	4	4.09691	20	3.53	0.25	0.95	subunidade	4	0	5	0.126016	0.619407	1.20059	igual	0	117	PROTECTION OF MICE FROM BRUCEL	2009	ZHAO	VACCINE
752	BALB/C	0	IM	3	without	0	B. abortus	0	544	0	Oral	4	4.09691	20	3.35	0.15	1.11	dna	1	0	5	0.0887694	0.885297	1.2947	igual	0	117	PROTECTION OF MICE FROM BRUCEL	2009	ZHAO	VACCINE
753	BALB/C	0	Oral	3	without	0	B. abortus	0	544	0	Oral	4	4.09691	20	2.89	0.29	1.58	vetor	5	0	5	0.142127	1.22226	1.87774	igual	0	117	PROTECTION OF MICE FROM BRUCEL	2009	ZHAO	VACCINE
754	BALB/C	0	Oral	3	without	0	B. abortus	0	544	0	Oral	4	4.09691	20	3.12	0.12	1.32	vetor	5	0	5	0.0791202	1.13755	1.50245	igual	0	117	PROTECTION OF MICE FROM BRUCEL	2009	ZHAO	VACCINE
755	BALB/C	0	Oral	1	without	0	B. abortus	0	2308	1	IP	2	4.69897	14	5.74	0.39	0.21	subunidade	4	0	5	0.262945	-0.396352	0.816352	igual	0	118	A BRUCELLA OVIS ANTIGENIC COMP	2001	MURILLO	VACCINE
756	BALB/C	0	Oral	1	PEC (polymer poly-_x0001_caprolactonee)	1	B. abortus	0	2308	1	IP	2	4.69897	14	6.16	0.28	-0.21	subunidade	4	0	5	0.233238	-0.747848	0.327848	igual	0	118	A BRUCELLA OVIS ANTIGENIC COMP	2001	MURILLO	VACCINE
757	BALB/C	0	SC	1	without	0	B. abortus	0	2308	1	IP	2	4.69897	14	5.42	0.66	0.53	subunidade	4	0	5	0.354739	-0.28803	1.34803	igual	0	118	A BRUCELLA OVIS ANTIGENIC COMP	2001	MURILLO	VACCINE
758	BALB/C	0	SC	1	PEC (polymer poly-_x0001_caprolactonee)	1	B. abortus	0	2308	1	IP	2	4.69897	14	3.9	0.67	2.05	subunidade	4	0	5	0.358469	1.22337	2.87663	igual	0	118	A BRUCELLA OVIS ANTIGENIC COMP	2001	MURILLO	VACCINE
759	BALB/C	0	Oral	1	without	0	B. ovis	3	PA	33	IP	2	4.69897	21	6.51	0.51	0.73	subunidade	4	0	5	0.264613	0.119802	1.3402	igual	0	118	A BRUCELLA OVIS ANTIGENIC COMP	2001	MURILLO	VACCINE
760	BALB/C	0	Oral	1	PEC (polymer poly-_x0001_caprolactonee)	1	B. ovis	3	PA	33	IP	2	4.69897	21	4.77	2.61	2.47	subunidade	4	0	5	1.17491	-0.759233	5.69923	diferente	1	118	A BRUCELLA OVIS ANTIGENIC COMP	2001	MURILLO	VACCINE
761	BALB/C	0	SC	1	without	0	B. ovis	3	PA	33	IP	2	4.69897	21	7.2	0.3	0.04	subunidade	4	0	5	0.189737	-0.397533	0.477533	igual	0	118	A BRUCELLA OVIS ANTIGENIC COMP	2001	MURILLO	VACCINE
762	BALB/C	0	SC	1	PEC (polymer poly-_x0001_caprolactonee)	1	B. ovis	3	PA	33	IP	2	4.69897	21	3.12	1.83	4.12	subunidade	4	0	5	0.829325	1.86298	6.37702	diferente	1	118	A BRUCELLA OVIS ANTIGENIC COMP	2001	MURILLO	VACCINE
763	BALB/C	0	oral	1	without	0	B. abortus	0	2308	1	IP	2	4.69897	14	3.29	1.59	2.66	atenuada	0	1	5	0.737794	0.714019	4.60598	diferente	1	118	A BRUCELLA OVIS ANTIGENIC COMP	2001	MURILLO	VACCINE
764	BALB/C	0	SC	1	without	0	B. abortus	0	2308	1	IP	2	4.69897	14	2.86	1.13	3.09	atenuada	0	1	5	0.54231	1.83943	4.34057	igual	0	118	A BRUCELLA OVIS ANTIGENIC COMP	2001	MURILLO	VACCINE
765	BALB/C	0	oral	1	without	0	B. ovis	3	PA	33	IP	2	4.69897	21	4.88	2.03	2.36	atenuada	0	1	5	0.917704	-0.146463	4.86646	diferente	1	118	A BRUCELLA OVIS ANTIGENIC COMP	2001	MURILLO	VACCINE
766	BALB/C	0	SC	1	without	0	B. ovis	3	PA	33	IP	2	4.69897	21	3.72	1.61	3.52	atenuada	0	1	5	0.732407	1.53749	5.50251	diferente	1	118	A BRUCELLA OVIS ANTIGENIC COMP	2001	MURILLO	VACCINE
767	BALB/C	0	IP	2	CFA + IFA	1	B. melitensis	2	16 M	20	IP	2	5	14	4.83	0.25	1.2	subunidade	4	0	6	0.119024	0.934798	1.4652	igual	0	119	IMMUNIZATION WITH INDIVIDUAL P	2015	WANG	FRONTIERSINMICROBIOLOGY
768	BALB/C	0	IP	2	CFA + IFA	1	B. melitensis	2	16 M	20	IP	2	5	14	4.57	0.25	1.46	subunidade	4	0	6	0.119024	1.1948	1.7252	igual	0	119	IMMUNIZATION WITH INDIVIDUAL P	2015	WANG	FRONTIERSINMICROBIOLOGY
769	BALB/C	0	IP	2	CFA + IFA	1	B. melitensis	2	16 M	20	IP	2	5	14	4.57	0.25	1.46	subunidade	4	0	6	0.119024	1.1948	1.7252	igual	0	119	IMMUNIZATION WITH INDIVIDUAL P	2015	WANG	FRONTIERSINMICROBIOLOGY
770	BALB/C	0	IP	2	CFA + IFA	1	B. melitensis	2	16 M	20	IP	2	5	14	4.63	0.53	1.4	subunidade	4	0	6	0.22487	0.845031	1.95497	diferente	1	119	IMMUNIZATION WITH INDIVIDUAL P	2015	WANG	FRONTIERSINMICROBIOLOGY
771	BALB/C	0	IP	2	CFA + IFA	1	B. melitensis	2	16 M	20	IP	2	5	14	4.53	0.58	1.5	subunidade	4	0	6	0.244575	0.892888	2.10711	diferente	1	119	IMMUNIZATION WITH INDIVIDUAL P	2015	WANG	FRONTIERSINMICROBIOLOGY
772	BALB/C	0	IP	2	CFA + IFA	1	B. melitensis	2	16 M	20	IP	2	5	14	4.63	0.5	1.4	subunidade	4	0	6	0.213112	0.876225	1.92378	diferente	1	119	IMMUNIZATION WITH INDIVIDUAL P	2015	WANG	FRONTIERSINMICROBIOLOGY
773	BALB/C	0		1	without	0	B. melitensis	2	16 M	20	IP	2	5	14	4.26	0.21	1.77	atenuada	0	1	6	0.105357	1.53525	2.00475	igual	0	119	IMMUNIZATION WITH INDIVIDUAL P	2015	WANG	FRONTIERSINMICROBIOLOGY
774	BALB/C	0	IP	2	CFA + IFA	1	B. melitensis	2	16 M	20	IP	2	4	30	3.3	0.29	1.66	subunidade	4	0	5	0.228254	1.13365	2.18635	igual	0	120	SIMULTANEOUS IMMUNIZATION OF M	2015	GHASEMI	VACCINE
775	BALB/C	0	IP	2	CFA + IFA	1	B. melitensis	2	16 M	20	IP	2	4	30	2.75	0.16	2.21	subunidade	4	0	5	0.200997	1.7465	2.6735	igual	0	120	SIMULTANEOUS IMMUNIZATION OF M	2015	GHASEMI	VACCINE
776	BALB/C	0	IP	2	CFA + IFA	1	B. melitensis	2	16 M	20	IP	2	4	30	2.69	0.26	2.27	subunidade	4	0	5	0.220907	1.76059	2.77941	igual	0	120	SIMULTANEOUS IMMUNIZATION OF M	2015	GHASEMI	VACCINE
777	BALB/C	0	SC	1	IFA	1	B. melitensis	2	16 M	20	IP	2	4	30	2.78	0.22	2.18	atenuada	0	1	5	0.212038	1.69104	2.66896	igual	0	120	SIMULTANEOUS IMMUNIZATION OF M	2015	GHASEMI	VACCINE
778	Swiss albino	2	IP	2	nanoparticulas	1	B. abortus	0	544	0	IP	2	7.30103		4.15	0.043	1.786	subunidade	4	0	5	0.0198494	1.73331	1.83869	diferente	1	121	PLGA (85:15) NANOPARTICLE BASE	2015	SINGH	MOLECULAR IMMUNOLOGY
779	Swiss albino	2	IP	1	without	0	B. abortus	0	544	0	IP	2	7.30103		3.76	0.064	2.176	atenuada	0	1	5	0.0290413	2.09711	2.25489	diferente	1	121	PLGA (85:15) NANOPARTICLE BASE	2015	SINGH	MOLECULAR IMMUNOLOGY
780	BALB/C	0	IP	2	without	0	B. abortus	0	544	0	IP	2	7.30103	30	4.68	0.12	1.62	subunidade	4	0	5	0.116017	1.35246	1.88754	igual	0	122	SURVEY OF OMP19 IMMUNOGENICITY	2015	ABKAR	VET RES COMMUN
781	BALB/C	0	IP	2	IFA	1	B. abortus	0	544	0	IP	2	7.30103	30	4.43	0.17	1.87	subunidade	4	0	5	0.127906	1.57505	2.16495	igual	0	122	SURVEY OF OMP19 IMMUNOGENICITY	2015	ABKAR	VET RES COMMUN
782	BALB/C	0	Oral	3	without	0	B. abortus	0	544	0	IP	2	7.30103	30	4.88	0.21	1.42	subunidade	4	0	5	0.139284	1.09881	1.74119	igual	0	122	SURVEY OF OMP19 IMMUNOGENICITY	2015	ABKAR	VET RES COMMUN
783	BALB/C	0	IP	1	TMC (nanopartícula)	1	B. abortus	0	544	0	IP	2	7.30103	30	5.31	0.19	0.99	subunidade	4	0	5	0.133417	0.682341	1.29766	igual	0	122	SURVEY OF OMP19 IMMUNOGENICITY	2015	ABKAR	VET RES COMMUN
784	BALB/C	0	IP	2	TMC (nanopartícula)	1	B. abortus	0	544	0	IP	2	7.30103	30	4.73	0.24	1.57	subunidade	4	0	5	0.148661	1.22719	1.91281	igual	0	122	SURVEY OF OMP19 IMMUNOGENICITY	2015	ABKAR	VET RES COMMUN
785	BALB/C	0	Oral	1	TMC (nanopartícula)	1	B. abortus	0	544	0	IP	2	7.30103	30	5.11	0.17	1.19	subunidade	4	0	5	0.127906	0.895048	1.48495	igual	0	122	SURVEY OF OMP19 IMMUNOGENICITY	2015	ABKAR	VET RES COMMUN
786	BALB/C	0	Oral	3	TMC (nanopartícula)	1	B. abortus	0	544	0	IP	2	7.30103	30	3.84	0.21	2.46	subunidade	4	0	5	0.139284	2.13881	2.78119	igual	0	122	SURVEY OF OMP19 IMMUNOGENICITY	2015	ABKAR	VET RES COMMUN
787	BALB/C	0	IP	2	without	0	B. melitensis	2	16 M	20	IP	2	7.30103	30	4.63	0.18	1.51	subunidade	4	0	5	0.123693	1.22476	1.79524	igual	0	122	SURVEY OF OMP19 IMMUNOGENICITY	2015	ABKAR	VET RES COMMUN
788	BALB/C	0	IP	2	IFA	1	B. melitensis	2	16 M	20	IP	2	7.30103	30	4.45	0.15	1.69	subunidade	4	0	5	0.115412	1.42386	1.95614	igual	0	122	SURVEY OF OMP19 IMMUNOGENICITY	2015	ABKAR	VET RES COMMUN
789	BALB/C	0	Oral	3	without	0	B. melitensis	2	16 M	20	IP	2	7.30103	30	5.2	0.19	0.94	subunidade	4	0	5	0.126649	0.647947	1.23205	igual	0	122	SURVEY OF OMP19 IMMUNOGENICITY	2015	ABKAR	VET RES COMMUN
790	BALB/C	0	IP	1	TMC (nanopartícula)	1	B. melitensis	2	16 M	20	IP	2	7.30103	30	5.14	0.14	1	subunidade	4	0	5	0.112872	0.739718	1.26028	igual	0	122	SURVEY OF OMP19 IMMUNOGENICITY	2015	ABKAR	VET RES COMMUN
791	BALB/C	0	IP	2	TMC (nanopartícula)	1	B. melitensis	2	16 M	20	IP	2	7.30103	30	4.33	0.12	1.81	subunidade	4	0	5	0.108166	1.56057	2.05943	igual	0	122	SURVEY OF OMP19 IMMUNOGENICITY	2015	ABKAR	VET RES COMMUN
792	BALB/C	0	Oral	1	TMC (nanopartícula)	1	B. melitensis	2	16 M	20	IP	2	7.30103	30	4.93	0.18	1.21	subunidade	4	0	5	0.123693	0.924763	1.49524	igual	0	122	SURVEY OF OMP19 IMMUNOGENICITY	2015	ABKAR	VET RES COMMUN
793	BALB/C	0	Oral	3	TMC (nanopartícula)	1	B. melitensis	2	16 M	20	IP	2	7.30103	30	3.76	0.13	2.38	subunidade	4	0	5	0.110454	2.12529	2.63471	igual	0	122	SURVEY OF OMP19 IMMUNOGENICITY	2015	ABKAR	VET RES COMMUN
794	BALB/C	0	IP	1	without	0	B. melitensis	2	16 M	20	IP	2	7.30103	30	4.13	0.18	2.17	atenuada	0	1	5	0.130614	1.8688	2.4712	igual	0	122	SURVEY OF OMP19 IMMUNOGENICITY	2015	ABKAR	VET RES COMMUN
795	BALB/C	0	IP	1	without	0	B. melitensis	2	16 M	20	IP	2	7.30103	30	4.23	0.23	1.91	atenuada	0	1	5	0.139284	1.58881	2.23119	igual	0	122	SURVEY OF OMP19 IMMUNOGENICITY	2015	ABKAR	VET RES COMMUN
796	BALB/C	0	SC	1	without	0	B. ovis	3	ATCC 25840	32	IP	2	6	15	5.824	0.131382	0.55	mutante	3	0	5	0.06478	0.400617	0.699383	igual	0	125	PROTECTION PROVIDED BY AN ENCA	2015	SILVA	CLINICAL AND VACCINE IMMUNOLOGY
797	C57BL/6	1	SC	1	without	0	B. ovis	3	ATCC 25840	32	IP	2	6	15	4.396	0.132838	1.014	mutante	3	0	5	0.0702879	0.851916	1.17608	igual	0	125	PROTECTION PROVIDED BY AN ENCA	2015	SILVA	CLINICAL AND VACCINE IMMUNOLOGY
